# Supplementary material for: (1S,3R,8R)-2,2-Di­chloro-3,7,7,10-tetra­methyl­tri­cyclo­[6.4.0.01,3]dodec-9-en-11-one
Source: Acta Crystallogr Sect E Struct Rep Online. 2013 May 4;69(Pt 6):o830. doi: 10.1107/S1600536813011781 (PMC3684918; doi:10.1107/S1600536813011781)
Supplement: Supplementary file 1 [file e-69-0o830-sup1.cif]

##############################################################################
#                                                                            #
# This CIF contains the data in a paper accepted for publication in          #
# Acta Crystallographica Section E. It conforms to the requirements of       #
# Notes for Authors for Acta Crystallographica Section E, and has been       #
# peer reviewed under the auspices of the IUCr Commission on Journals.       #
#                                                                            #
# Full details of the Crystallographic Information File format               #
# are given in the paper "The Crystallographic Information File (CIF):       #
# a New Standard Archive File for Crystallography" by S. R. Hall, F. H.      #
# Allen and I. D. Brown [Acta Cryst. (1991), A47, 655-685].                  #
#                                                                            #
# The current version of the core CIF dictionary is obtainable from          #
# ftp://ftp.iucr.org/pub/cif_core.dic.                                       #
#                                                                            #
# Software is freely available for graphical display of the structure(s)     #
# in this CIF. For information consult the CIF software page                 #
# http://www.iucr.org/resources/cif/software.                                #
#                                                                            #
# This file may be used for bona fide research purposes within the           #
# scientific community so long as proper attribution is given to the journal # 
# article from which it was obtained.                                        #
#                                                                            #
##############################################################################
data_I
_audit_creation_method     SHELXL-97
_chemical_name_systematic
;\
(1<i>S</i>,3<i>R</i>,8<i>R</i>)-2,2-Dichloro-3,7,7,10-\
tetramethyltricyclo[6.4.0.0^1,3^]dodec-9-en-11-one
;
_chemical_name_common     ?
_chemical_formula_moiety     'C16 H22 Cl2 O'
_chemical_formula_sum     'C16 H22 Cl2 O'
_chemical_formula_iupac     'C16 H22 Cl2 O'
_chemical_formula_weight     301.24
_chemical_melting_point     ?
_symmetry_cell_setting     monoclinic
_symmetry_space_group_name_H-M     'P 21'
_symmetry_space_group_name_Hall     'P 2yb'
loop_
    _symmetry_equiv_pos_as_xyz
    'x, y, z'
    '-x, y+1/2, -z'
_cell_length_a     8.8780(3)
_cell_length_b     10.3340(3)
_cell_length_c     8.9230(3)
_cell_angle_alpha     90.00
_cell_angle_beta     108.805(4)
_cell_angle_gamma     90.00
_cell_volume     774.94(4)
_cell_formula_units_Z     2
_cell_measurement_reflns_used     1955
_cell_measurement_theta_min     4.2749
_cell_measurement_theta_max     60.4646
_cell_measurement_temperature     180(2)
_exptl_crystal_description     block
_exptl_crystal_colour     colourless
_exptl_crystal_size_max     0.30
_exptl_crystal_size_mid     0.25
_exptl_crystal_size_min     0.21
_exptl_crystal_density_diffrn     1.291
_exptl_crystal_density_meas     ?
_exptl_crystal_density_method     'not measured'
_exptl_crystal_F_000     320
_exptl_absorpt_coefficient_mu     3.674
_exptl_absorpt_correction_type     multi-scan
_exptl_absorpt_process_details
;
(CrysAlis PRO; Agilent, 2010)
;
_exptl_absorpt_correction_T_min     0.76118
_exptl_absorpt_correction_T_max     1.00000
_exptl_special_details     ?
_diffrn_ambient_temperature     180(2)
_diffrn_radiation_type     'Cu K\a'
_diffrn_radiation_wavelength     1.5418
_diffrn_radiation_source     'Enhance Ultra (Cu) X-ray Source'
_diffrn_radiation_monochromator     'mirror'
_diffrn_measurement_device_type     'Agilent Xcalibur (Eos, Gemini ultra)'
_diffrn_measurement_method     '\w scans'
_diffrn_detector_area_resol_mean     16.1978
_diffrn_reflns_number     2787
_diffrn_reflns_av_R_equivalents     0.0267
_diffrn_reflns_av_sigmaI/netI     0.0415
_diffrn_reflns_theta_min     5.24
_diffrn_reflns_theta_max     60.55
_diffrn_reflns_theta_full     60.55
_diffrn_measured_fraction_theta_max     0.913
_diffrn_measured_fraction_theta_full     0.913
_diffrn_reflns_limit_h_min     -9
_diffrn_reflns_limit_h_max     8
_diffrn_reflns_limit_k_min     -11
_diffrn_reflns_limit_k_max     11
_diffrn_reflns_limit_l_min     -8
_diffrn_reflns_limit_l_max     10
_diffrn_standards_number     ?
_diffrn_standards_interval_count     ?
_diffrn_standards_interval_time     ?
_diffrn_standards_decay_%     ?
_refine_special_details
;
Refinement of <i>F</i>^2^ against ALL reflections. The weighted <i>R</i>-factor
<i>wR</i> and goodness of fit <i>S</i> are based on <i>F</i>^2^, conventional
<i>R</i>-factors <i>R</i> are based on <i>F</i>, with <i>F</i> set to zero for
negative <i>F</i>^2^. The threshold expression of <i>F</i>^2^ >
2\s(<i>F</i>^2^) is used only for calculating <i>R</i>-factors(gt) <i>etc</i>.
and is not relevant to the choice of reflections for refinement.
<i>R</i>-factors based on <i>F</i>^2^ are statistically about twice as large
as those based on <i>F</i>, and <i>R</i>- factors based on ALL data will be
even larger.
;
_reflns_number_total     1835
_reflns_number_gt     1779
_reflns_threshold_expression     I>2\s(I)
_refine_ls_structure_factor_coef     Fsqd
_refine_ls_matrix_type     full
_refine_ls_R_factor_all     0.0288
_refine_ls_R_factor_gt     0.0276
_refine_ls_wR_factor_gt     0.0631
_refine_ls_wR_factor_ref     0.0645
_refine_ls_goodness_of_fit_ref     1.032
_refine_ls_restrained_S_all     1.032
_refine_ls_number_reflns     1835
_refine_ls_number_parameters     176
_refine_ls_number_restraints     1
_refine_ls_hydrogen_treatment     constr
_refine_ls_weighting_scheme     calc
_refine_ls_weighting_details
         'calc w=1/[\s^2^(Fo^2^)+(0.0268P)^2^+0.0000P] where P=(Fo^2^+2Fc^2^)/3'
_atom_sites_solution_hydrogens     geom
_atom_sites_solution_primary     direct
_atom_sites_solution_secondary     difmap
_refine_ls_shift/su_max     0.000
_refine_ls_shift/su_mean     0.000
_refine_diff_density_max     0.159
_refine_diff_density_min     -0.165
_refine_ls_extinction_method     none
_refine_ls_extinction_coef     ?
_refine_ls_abs_structure_details
                               'Flack & Bernardinelli (2000), 614 Friedel pairs'
_refine_ls_abs_structure_Flack     0.014(15)
loop_
    _atom_type_symbol
    _atom_type_description
    _atom_type_scat_dispersion_real
    _atom_type_scat_dispersion_imag
    _atom_type_scat_source
    'C' 'C' 0.0181 0.0091
                         'International Tables Vol C Tables 4.2.6.8 and 6.1.1.4'
    'H' 'H' 0.0000 0.0000
                         'International Tables Vol C Tables 4.2.6.8 and 6.1.1.4'
    'O' 'O' 0.0492 0.0322
                         'International Tables Vol C Tables 4.2.6.8 and 6.1.1.4'
    'Cl' 'Cl' 0.3639 0.7018
                         'International Tables Vol C Tables 4.2.6.8 and 6.1.1.4'
_computing_data_collection     'CrysAlis PRO (Agilent, 2010)'
_computing_cell_refinement     'CrysAlis PRO (Agilent, 2010)'
_computing_data_reduction     'CrysAlis PRO (Agilent, 2010)'
_computing_structure_solution     'SHELXS97 (Sheldrick, 2008)'
_computing_structure_refinement     'SHELXL97 (Sheldrick, 2008)'
_computing_molecular_graphics
                  'ORTEP-3 for Windows (Farrugia, 2012) and PLATON (Spek, 2009)'
_computing_publication_material     'WinGX (Farrugia, 2012)'
loop_
    _atom_site_type_symbol
    _atom_site_label
    _atom_site_fract_x
    _atom_site_fract_y
    _atom_site_fract_z
    _atom_site_U_iso_or_equiv
    _atom_site_adp_type
    _atom_site_calc_flag
    _atom_site_refinement_flags
    _atom_site_occupancy
    _atom_site_symmetry_multiplicity
    _atom_site_disorder_assembly
    _atom_site_disorder_group
    Cl Cl1 0.37702(8) 0.87301(6) 0.63481(9) 0.04024(19) Uani d . 1 1 . .
    Cl Cl2 0.53172(8) 0.67535(7) 0.51438(9) 0.0422(2) Uani d . 1 1 . .
    O O1 0.7317(2) 0.4592(2) 0.9131(3) 0.0472(6) Uani d . 1 1 . .
    C C1 0.3527(3) 0.6081(2) 0.7144(3) 0.0230(6) Uani d . 1 1 . .
    C C2 0.3817(3) 0.7052(2) 0.6004(3) 0.0278(6) Uani d . 1 1 . .
    C C3 0.2321(3) 0.6249(2) 0.5493(3) 0.0280(6) Uani d . 1 1 . .
    C C4 0.0763(3) 0.6914(3) 0.5429(3) 0.0367(7) Uani d . 1 1 . .
    H H4A 0.0196 0.7190 0.4329 0.044 Uiso calc R 1 1 . .
    H H4B 0.1000 0.7696 0.6105 0.044 Uiso calc R 1 1 . .
    C C5 -0.0311(3) 0.6006(3) 0.5995(4) 0.0417(8) Uani d . 1 1 . .
    H H5A -0.1098 0.6536 0.6294 0.050 Uiso calc R 1 1 . .
    H H5B -0.0906 0.5446 0.5100 0.050 Uiso calc R 1 1 . .
    C C6 0.0567(3) 0.5144(3) 0.7398(3) 0.0366(7) Uani d . 1 1 . .
    H H6A 0.1202 0.4510 0.7025 0.044 Uiso calc R 1 1 . .
    H H6B -0.0241 0.4650 0.7708 0.044 Uiso calc R 1 1 . .
    C C7 0.1685(3) 0.5800(3) 0.8897(3) 0.0310(6) Uani d . 1 1 . .
    C C8 0.3075(3) 0.6569(3) 0.8553(3) 0.0249(6) Uani d . 1 1 . .
    H H8 0.2677 0.7473 0.8285 0.030 Uiso calc R 1 1 . .
    C C9 0.4529(3) 0.6672(3) 0.9982(3) 0.0276(6) Uani d . 1 1 . .
    H H9 0.4453 0.7195 1.0830 0.033 Uiso calc R 1 1 . .
    C C10 0.5923(3) 0.6092(3) 1.0171(3) 0.0289(7) Uani d . 1 1 . .
    C C11 0.6079(3) 0.5170(3) 0.8973(3) 0.0289(6) Uani d . 1 1 . .
    C C12 0.4618(3) 0.4911(2) 0.7555(3) 0.0276(6) Uani d . 1 1 . .
    H H12A 0.4028 0.4166 0.7788 0.033 Uiso calc R 1 1 . .
    H H12B 0.4953 0.4681 0.6633 0.033 Uiso calc R 1 1 . .
    C C13 0.2113(4) 0.5220(3) 0.4243(3) 0.0410(7) Uani d . 1 1 . .
    H H13A 0.1623 0.5602 0.3193 0.061 Uiso calc R 1 1 . .
    H H13B 0.1426 0.4530 0.4411 0.061 Uiso calc R 1 1 . .
    H H13C 0.3154 0.4858 0.4313 0.061 Uiso calc R 1 1 . .
    C C14 0.0742(4) 0.6748(4) 0.9559(4) 0.0483(8) Uani d . 1 1 . .
    H H14A 0.0328 0.7447 0.8794 0.072 Uiso calc R 1 1 . .
    H H14B 0.1439 0.7114 1.0555 0.072 Uiso calc R 1 1 . .
    H H14C -0.0145 0.6294 0.9753 0.072 Uiso calc R 1 1 . .
    C C15 0.2324(4) 0.4722(3) 1.0132(3) 0.0422(8) Uani d . 1 1 . .
    H H15A 0.3011 0.5103 1.1123 0.063 Uiso calc R 1 1 . .
    H H15B 0.2937 0.4101 0.9733 0.063 Uiso calc R 1 1 . .
    H H15C 0.1429 0.4277 1.0326 0.063 Uiso calc R 1 1 . .
    C C16 0.7361(3) 0.6288(3) 1.1612(4) 0.0395(8) Uani d . 1 1 . .
    H H16A 0.8121 0.6856 1.1345 0.059 Uiso calc R 1 1 . .
    H H16B 0.7863 0.5450 1.1974 0.059 Uiso calc R 1 1 . .
    H H16C 0.7034 0.6686 1.2456 0.059 Uiso calc R 1 1 . .
loop_
    _atom_site_aniso_label
    _atom_site_aniso_U_11
    _atom_site_aniso_U_22
    _atom_site_aniso_U_33
    _atom_site_aniso_U_12
    _atom_site_aniso_U_13
    _atom_site_aniso_U_23
    Cl1 0.0401(4) 0.0234(3) 0.0606(5) 0.0026(3) 0.0209(3) 0.0072(3)
    Cl2 0.0418(4) 0.0447(4) 0.0518(4) 0.0023(3) 0.0313(3) 0.0049(4)
    O1 0.0303(11) 0.0442(12) 0.0622(14) 0.0111(10) 0.0081(9) 0.0002(11)
    C1 0.0221(13) 0.0210(12) 0.0259(15) 0.0004(10) 0.0077(10) -0.0016(11)
    C2 0.0249(14) 0.0268(14) 0.0358(16) 0.0033(10) 0.0153(11) 0.0027(12)
    C3 0.0240(14) 0.0314(15) 0.0292(15) 0.0012(11) 0.0093(11) 0.0024(11)
    C4 0.0246(15) 0.0439(17) 0.0376(17) 0.0060(12) 0.0046(11) 0.0013(14)
    C5 0.0207(14) 0.0578(19) 0.0425(18) -0.0052(13) 0.0044(12) -0.0043(16)
    C6 0.0323(16) 0.0418(16) 0.0368(17) -0.0130(13) 0.0126(12) -0.0085(13)
    C7 0.0290(15) 0.0355(15) 0.0319(16) -0.0079(12) 0.0146(11) -0.0076(13)
    C8 0.0224(13) 0.0252(14) 0.0273(14) 0.0002(11) 0.0084(10) -0.0021(13)
    C9 0.0299(15) 0.0271(13) 0.0277(14) -0.0078(12) 0.0119(10) -0.0036(13)
    C10 0.0274(16) 0.0276(14) 0.0301(16) -0.0066(12) 0.0073(11) 0.0058(12)
    C11 0.0249(15) 0.0258(13) 0.0362(16) 0.0015(11) 0.0100(11) 0.0087(12)
    C12 0.0279(14) 0.0232(13) 0.0333(15) 0.0039(11) 0.0121(11) -0.0018(12)
    C13 0.0425(17) 0.0523(18) 0.0275(16) -0.0021(14) 0.0105(13) -0.0078(14)
    C14 0.0409(17) 0.0547(19) 0.061(2) -0.0082(16) 0.0327(15) -0.0181(18)
    C15 0.0506(19) 0.0452(18) 0.0344(17) -0.0140(15) 0.0189(13) 0.0004(15)
    C16 0.0299(16) 0.0473(19) 0.0361(17) -0.0025(12) 0.0033(12) 0.0105(14)
_geom_special_details
;
All s.u.'s (except the s.u. in the dihedral angle between two l.s. planes) are
estimated using the full covariance matrix. The cell s.u.'s are taken into
account individually in the estimation of s.u.'s in distances, angles and
torsion angles; correlations between s.u.'s in cell parameters are only used
when they are defined by crystal symmetry. An approximate (isotropic)
treatment of cell s.u.'s is used for estimating s.u.'s involving l.s. planes.
;
loop_
    _geom_bond_atom_site_label_1
    _geom_bond_atom_site_label_2
    _geom_bond_site_symmetry_2
    _geom_bond_distance
    _geom_bond_publ_flag
    Cl1 C2 . 1.764(3) ?
    Cl2 C2 . 1.766(3) ?
    O1 C11 . 1.218(3) ?
    C1 C2 . 1.509(4) ?
    C1 C12 . 1.519(3) ?
    C1 C8 . 1.523(4) ?
    C1 C3 . 1.526(3) ?
    C2 C3 . 1.506(4) ?
    C3 C13 . 1.509(4) ?
    C3 C4 . 1.529(4) ?
    C4 C5 . 1.534(4) ?
    C4 H4A . 0.9900 ?
    C4 H4B . 0.9900 ?
    C5 C6 . 1.529(4) ?
    C5 H5A . 0.9900 ?
    C5 H5B . 0.9900 ?
    C6 C7 . 1.543(4) ?
    C6 H6A . 0.9900 ?
    C6 H6B . 0.9900 ?
    C7 C14 . 1.526(4) ?
    C7 C15 . 1.541(4) ?
    C7 C8 . 1.579(4) ?
    C8 C9 . 1.497(3) ?
    C8 H8 . 1.0000 ?
    C9 C10 . 1.336(4) ?
    C9 H9 . 0.9500 ?
    C10 C11 . 1.472(4) ?
    C10 C16 . 1.505(4) ?
    C11 C12 . 1.516(4) ?
    C12 H12A . 0.9900 ?
    C12 H12B . 0.9900 ?
    C13 H13A . 0.9800 ?
    C13 H13B . 0.9800 ?
    C13 H13C . 0.9800 ?
    C14 H14A . 0.9800 ?
    C14 H14B . 0.9800 ?
    C14 H14C . 0.9800 ?
    C15 H15A . 0.9800 ?
    C15 H15B . 0.9800 ?
    C15 H15C . 0.9800 ?
    C16 H16A . 0.9800 ?
    C16 H16B . 0.9800 ?
    C16 H16C . 0.9800 ?
loop_
    _geom_angle_atom_site_label_1
    _geom_angle_atom_site_label_2
    _geom_angle_atom_site_label_3
    _geom_angle_site_symmetry_1
    _geom_angle_site_symmetry_3
    _geom_angle
    _geom_angle_publ_flag
    C2 C1 C12 . . 117.2(2) ?
    C2 C1 C8 . . 119.0(2) ?
    C12 C1 C8 . . 112.4(2) ?
    C2 C1 C3 . . 59.49(16) ?
    C12 C1 C3 . . 121.2(2) ?
    C8 C1 C3 . . 118.0(2) ?
    C3 C2 C1 . . 60.82(17) ?
    C3 C2 Cl1 . . 121.74(18) ?
    C1 C2 Cl1 . . 121.15(19) ?
    C3 C2 Cl2 . . 119.2(2) ?
    C1 C2 Cl2 . . 119.59(18) ?
    Cl1 C2 Cl2 . . 108.11(14) ?
    C2 C3 C13 . . 119.9(2) ?
    C2 C3 C1 . . 59.68(17) ?
    C13 C3 C1 . . 120.9(2) ?
    C2 C3 C4 . . 117.6(2) ?
    C13 C3 C4 . . 113.3(2) ?
    C1 C3 C4 . . 115.6(2) ?
    C3 C4 C5 . . 111.3(2) ?
    C3 C4 H4A . . 109.4 ?
    C5 C4 H4A . . 109.4 ?
    C3 C4 H4B . . 109.4 ?
    C5 C4 H4B . . 109.4 ?
    H4A C4 H4B . . 108.0 ?
    C6 C5 C4 . . 114.8(2) ?
    C6 C5 H5A . . 108.6 ?
    C4 C5 H5A . . 108.6 ?
    C6 C5 H5B . . 108.6 ?
    C4 C5 H5B . . 108.6 ?
    H5A C5 H5B . . 107.6 ?
    C5 C6 C7 . . 118.0(3) ?
    C5 C6 H6A . . 107.8 ?
    C7 C6 H6A . . 107.8 ?
    C5 C6 H6B . . 107.8 ?
    C7 C6 H6B . . 107.8 ?
    H6A C6 H6B . . 107.1 ?
    C14 C7 C15 . . 108.0(2) ?
    C14 C7 C6 . . 109.7(2) ?
    C15 C7 C6 . . 106.7(2) ?
    C14 C7 C8 . . 108.2(2) ?
    C15 C7 C8 . . 111.9(2) ?
    C6 C7 C8 . . 112.2(2) ?
    C9 C8 C1 . . 110.0(2) ?
    C9 C8 C7 . . 112.5(2) ?
    C1 C8 C7 . . 115.1(2) ?
    C9 C8 H8 . . 106.2 ?
    C1 C8 H8 . . 106.2 ?
    C7 C8 H8 . . 106.2 ?
    C10 C9 C8 . . 125.8(2) ?
    C10 C9 H9 . . 117.1 ?
    C8 C9 H9 . . 117.1 ?
    C9 C10 C11 . . 119.9(2) ?
    C9 C10 C16 . . 122.9(3) ?
    C11 C10 C16 . . 117.1(2) ?
    O1 C11 C10 . . 121.7(2) ?
    O1 C11 C12 . . 120.5(2) ?
    C10 C11 C12 . . 117.7(2) ?
    C11 C12 C1 . . 111.6(2) ?
    C11 C12 H12A . . 109.3 ?
    C1 C12 H12A . . 109.3 ?
    C11 C12 H12B . . 109.3 ?
    C1 C12 H12B . . 109.3 ?
    H12A C12 H12B . . 108.0 ?
    C3 C13 H13A . . 109.5 ?
    C3 C13 H13B . . 109.5 ?
    H13A C13 H13B . . 109.5 ?
    C3 C13 H13C . . 109.5 ?
    H13A C13 H13C . . 109.5 ?
    H13B C13 H13C . . 109.5 ?
    C7 C14 H14A . . 109.5 ?
    C7 C14 H14B . . 109.5 ?
    H14A C14 H14B . . 109.5 ?
    C7 C14 H14C . . 109.5 ?
    H14A C14 H14C . . 109.5 ?
    H14B C14 H14C . . 109.5 ?
    C7 C15 H15A . . 109.5 ?
    C7 C15 H15B . . 109.5 ?
    H15A C15 H15B . . 109.5 ?
    C7 C15 H15C . . 109.5 ?
    H15A C15 H15C . . 109.5 ?
    H15B C15 H15C . . 109.5 ?
    C10 C16 H16A . . 109.5 ?
    C10 C16 H16B . . 109.5 ?
    H16A C16 H16B . . 109.5 ?
    C10 C16 H16C . . 109.5 ?
    H16A C16 H16C . . 109.5 ?
    H16B C16 H16C . . 109.5 ?
_iucr_refine_instructions_details
;
TITL EnCl in P2(1)
CELL  1.54184   8.8780  10.3340   8.9230   90.000  108.805   90.000
ZERR     2.00   0.0003   0.0003   0.0003    0.000    0.004    0.000
LATT  -1
SYMM  - X, 1/2 + Y, - Z
SFAC  C    H    O    CL
UNIT  32   44   2    4
MERG   2
FMAP   2
PLAN   20
ACTA
BOND   $H
L.S.   8
TEMP   -93.00
WGHT    0.026800
FVAR       9.35763
CL1   4    0.377022    0.873013    0.634810    11.00000    0.04008    0.02343 =
         0.06059    0.00724    0.02093    0.00257
CL2   4    0.531721    0.675347    0.514380    11.00000    0.04179    0.04474 =
         0.05182    0.00494    0.03128    0.00228
O1    3    0.731739    0.459225    0.913140    11.00000    0.03028    0.04419 =
         0.06222    0.00022    0.00811    0.01109
C1    1    0.352652    0.608131    0.714449    11.00000    0.02212    0.02098 =
         0.02590   -0.00161    0.00768    0.00043
C2    1    0.381702    0.705203    0.600397    11.00000    0.02489    0.02675 =
         0.03576    0.00272    0.01533    0.00329
C3    1    0.232128    0.624943    0.549303    11.00000    0.02403    0.03145 =
         0.02916    0.00241    0.00928    0.00118
C4    1    0.076261    0.691385    0.542872    11.00000    0.02458    0.04389 =
         0.03758    0.00126    0.00457    0.00595
AFIX  23
H4A   2    0.019558    0.719033    0.432858    11.00000   -1.20000
H4B   2    0.099996    0.769622    0.610485    11.00000   -1.20000
AFIX   0
C5    1   -0.031089    0.600612    0.599461    11.00000    0.02075    0.05776 =
         0.04250   -0.00433    0.00439   -0.00515
AFIX  23
H5A   2   -0.109829    0.653566    0.629423    11.00000   -1.20000
H5B   2   -0.090585    0.544587    0.509954    11.00000   -1.20000
AFIX   0
C6    1    0.056690    0.514449    0.739781    11.00000    0.03233    0.04175 =
         0.03677   -0.00849    0.01259   -0.01300
AFIX  23
H6A   2    0.120205    0.450971    0.702474    11.00000   -1.20000
H6B   2   -0.024084    0.465020    0.770839    11.00000   -1.20000
AFIX   0
C7    1    0.168538    0.580028    0.889750    11.00000    0.02903    0.03551 =
         0.03188   -0.00757    0.01465   -0.00787
C8    1    0.307523    0.656879    0.855336    11.00000    0.02242    0.02519 =
         0.02726   -0.00211    0.00838    0.00025
AFIX  13
H8    2    0.267730    0.747268    0.828550    11.00000   -1.20000
AFIX   0
C9    1    0.452869    0.667163    0.998249    11.00000    0.02992    0.02711 =
         0.02768   -0.00360    0.01194   -0.00777
AFIX  43
H9    2    0.445258    0.719524    1.083023    11.00000   -1.20000
AFIX   0
C10   1    0.592327    0.609233    1.017136    11.00000    0.02741    0.02763 =
         0.03014    0.00576    0.00729   -0.00658
C11   1    0.607949    0.516998    0.897319    11.00000    0.02488    0.02576 =
         0.03616    0.00869    0.00996    0.00155
C12   1    0.461805    0.491127    0.755509    11.00000    0.02793    0.02321 =
         0.03335   -0.00180    0.01205    0.00386
AFIX  23
H12A  2    0.402836    0.416616    0.778767    11.00000   -1.20000
H12B  2    0.495338    0.468093    0.663305    11.00000   -1.20000
AFIX   0
C13   1    0.211270    0.521964    0.424278    11.00000    0.04250    0.05226 =
         0.02755   -0.00780    0.01050   -0.00214
AFIX 137
H13A  2    0.162300    0.560197    0.319273    11.00000   -1.50000
H13B  2    0.142608    0.453044    0.441106    11.00000   -1.50000
H13C  2    0.315359    0.485789    0.431280    11.00000   -1.50000
AFIX   0
C14   1    0.074246    0.674850    0.955910    11.00000    0.04090    0.05474 =
         0.06089   -0.01809    0.03274   -0.00824
AFIX 137
H14A  2    0.032774    0.744696    0.879417    11.00000   -1.50000
H14B  2    0.143949    0.711386    1.055480    11.00000   -1.50000
H14C  2   -0.014548    0.629370    0.975328    11.00000   -1.50000
AFIX   0
C15   1    0.232355    0.472205    1.013235    11.00000    0.05065    0.04517 =
         0.03437    0.00038    0.01888   -0.01404
AFIX 137
H15A  2    0.301054    0.510256    1.112299    11.00000   -1.50000
H15B  2    0.293693    0.410075    0.973347    11.00000   -1.50000
H15C  2    0.142906    0.427706    1.032598    11.00000   -1.50000
AFIX   0
C16   1    0.736089    0.628826    1.161215    11.00000    0.02986    0.04729 =
         0.03607    0.01051    0.00328   -0.00245
AFIX 137
H16A  2    0.812084    0.685610    1.134459    11.00000   -1.50000
H16B  2    0.786348    0.545029    1.197415    11.00000   -1.50000
H16C  2    0.703448    0.668597    1.245592    11.00000   -1.50000
HKLF 4
REM  EnCl in P2(1)
REM R1 =  0.0276 for   1779 Fo > 4sig(Fo)  and  0.0288 for all   1835 data
REM    176 parameters refined using      1 restraints
END
WGHT      0.0268      0.0000
REM Highest difference peak  0.159,  deepest hole -0.165,  1-sigma level  0.035
Q1    1   0.2664  0.8676  0.6273  11.00000  0.05    0.16
Q2    1   0.5853  0.8013  0.7576  11.00000  0.05    0.16
Q3    1   0.1702  0.6678  0.5594  11.00000  0.05    0.16
Q4    1   0.4181  0.6873  0.4976  11.00000  0.05    0.15
Q5    1   0.4868  0.8739  0.7499  11.00000  0.05    0.14
Q6    1   0.6425  0.6804  0.5982  11.00000  0.05    0.13
Q7    1   0.2845  0.6783  0.5397  11.00000  0.05    0.13
Q8    1   0.2697  0.5956  0.6589  11.00000  0.05    0.12
Q9    1   0.3280  0.6784  0.7717  11.00000  0.05    0.12
Q10   1   0.2564  0.8726  0.5134  11.00000  0.05    0.11
Q11   1   0.2770  0.6627  0.3257  11.00000  0.05    0.11
Q12   1   0.7382  0.4201  0.7638  11.00000  0.05    0.11
Q13   1   0.4955  0.6058  1.0075  11.00000  0.05    0.11
Q14   1  -0.1593  0.4490  0.4331  11.00000  0.05    0.11
Q15   1   0.4271  0.6687  0.4225  11.00000  0.05    0.10
Q16   1   0.3339  0.7584  0.4063  11.00000  0.05    0.10
Q17   1   0.5363  0.6015  0.5844  11.00000  0.05    0.10
Q18   1   0.2285  0.4017  0.7343  11.00000  0.05    0.10
Q19   1   0.0341  0.8918  0.6654  11.00000  0.05    0.10
Q20   1   0.4013  0.4359  1.2382  11.00000  0.05    0.10
;
data_global
_journal_date_recd_electronic     2013-04-29
_journal_date_accepted     2013-04-30
_journal_name_full     'Acta Crystallographica, Section E'
_journal_year     2013
_journal_volume     69
_journal_issue      6
_journal_page_first     o830
_journal_page_last     o830
_journal_paper_category     QO
_journal_paper_doi     10.1107/S1600536813011781
_journal_coeditor_code     TK5222
_publ_contact_author_name     'Dr Najia Ourhris'
_publ_contact_author_address
;
Laboratoire de Chimie des Substances Naturelles
"Unit\'e Associ\'e au CNRST (URAC16)"
Facult\'e des Sciences Semlalia,
BP 2390 Bd My Abdellah,
40000 Marrakech
Morocco
;
_publ_contact_author_email     'berraho@uca.ma'
_publ_contact_author_fax     '0021224437408'
_publ_contact_author_phone     '0021224434649'
_publ_section_title
;\
(1<i>S</i>,3<i>R</i>,8<i>R</i>)-2,2-Dichloro-3,7,7,10-\
tetramethyltricyclo[6.4.0.0^1,3^]dodec-9-en-11-one
;
loop_
    _publ_author_name
    _publ_author_address
    'Naja Ourhriss'
;
Laboratoire de Chimie des Substances Naturelles
"Unit\'e Associ\'e au CNRST (URAC16)"
Facult\'e des Sciences Semlalia,
BP 2390 Bd My Abdellah,
40000 Marrakech
Morocco
;
    'Ahmed Benharref'
;
Laboratoire de Chimie des Substances Naturelles
"Unit\'e Associ\'e au CNRST (URAC16)"
Facult\'e des Sciences Semlalia,
BP 2390 Bd My Abdellah,
40000 Marrakech
Morocco
;
    'Abdelouahd Oukhrib'
;
Laboratoire de Chimie des Substances Naturelles
"Unit\'e Associ\'e au CNRST (URAC16)"
Facult\'e des Sciences Semlalia,
BP 2390 Bd My Abdellah,
40000 Marrakech
Morocco
;
    'Jean-Claude Daran'
;
Laboratoire de Chimie de Coordination,
205 route de Narbonne, 31077 Toulouse Cedex 04, France
;
    'Moha Berraho'
;
Laboratoire de Chimie des Substances Naturelles
"Unit\'e Associ\'e au CNRST (URAC16)"
Facult\'e des Sciences Semlalia,
BP 2390 Bd My Abdellah,
40000 Marrakech
Morocco
;
