# Supplementary material for: (1S,3R,8R)-2,2-Di­chloro-3,7,7,10-tetra­methyl­tri­cyclo­[6.4.0.01,3]dodec-9-en-11-one
Source: Acta Crystallogr Sect E Struct Rep Online. 2013 May 4;69(Pt 6):o830. doi: 10.1107/S1600536813011781 (PMC3684918; doi:10.1107/S1600536813011781)
Supplement: Supplementary file 2 [file e-69-0o830-Isup2.hkl]

#
# h,k,l, Fc-squared, Fo-squared, sigma(Fo-squared) and status flag
#
data_I
_shelx_title ' EnCl in P2(1)'
_shelx_refln_list_code          4
_shelx_F_calc_maximum       92.72
_exptl_crystal_F_000       320.00
_reflns_d_resolution_high  0.8854
 
loop_
 _symmetry_equiv_pos_as_xyz
 'x, y, z'
 '-x, y+1/2, -z'
 
_cell_length_a     8.8780
_cell_length_b    10.3340
_cell_length_c     8.9230
_cell_angle_alpha  90.000
_cell_angle_beta  108.805
_cell_angle_gamma  90.000
 
_shelx_F_squared_multiplier     1.000
 
loop_
 _refln_index_h
 _refln_index_k
 _refln_index_l
 _refln_F_squared_calc
 _refln_F_squared_meas
 _refln_F_squared_sigma
 _refln_observed_status
   1 -11   0       61.63       69.00      6.60 o
   2 -11   0       24.57       28.43      3.99 o
   2 -10   0      111.38      120.26      9.28 o
   3 -10   0       11.92       11.20      2.57 o
   2  -9   0       89.00       86.36      8.03 o
   3  -9   0       23.55       28.57      4.46 o
   3  -8   0      250.22      256.59     13.17 o
   4  -8   0      136.91      133.13      6.58 o
   5  -8   0      239.27      209.06     11.61 o
   6  -8   0       18.19       18.07      3.14 o
   2  -7   0      370.04      370.63     14.05 o
   3  -7   0      214.57      212.05      7.87 o
   4  -7   0      205.11      196.02      7.93 o
   5  -7   0      202.69      177.43     11.20 o
   6  -7   0       88.75       81.57      7.51 o
   7  -7   0       86.98       86.15      7.09 o
   1  -6   0      527.31      550.49     28.63 o
   2  -6   0      589.26      599.18     14.35 o
   3  -6   0      114.80      113.76      5.11 o
   4  -6   0      676.65      664.46     13.29 o
   5  -6   0      226.73      231.90     14.39 o
   6  -6   0       22.51       17.76      3.71 o
   7  -6   0      130.67      115.94      9.02 o
   8  -6   0       16.28       20.27      3.28 o
   1  -5   0      241.03      256.62     17.70 o
   2  -5   0      243.33      282.69     21.21 o
   3  -5   0      460.50      486.46     10.38 o
   4  -5   0      123.35      121.92      5.35 o
   5  -5   0      217.70      208.65      8.21 o
   6  -5   0      334.45      303.84     15.52 o
   7  -5   0       99.85       99.84      8.90 o
   8  -5   0       24.06       27.06      4.16 o
   0  -4   0     3117.19     3122.64     47.02 o
   1  -4   0     1166.81     1158.28     33.82 o
   2  -4   0      242.02      233.47     17.26 o
   3  -4   0      331.69      295.33     21.80 o
   4  -4   0      458.19      449.81     17.67 o
   5  -4   0      450.00      468.54     13.05 o
   7  -4   0        5.78        4.81      2.39 o
   8  -4   0       50.94       59.72      6.55 o
   1  -3   0      262.58      258.47      6.77 o
   2  -3   0      210.42      199.69      7.74 o
   3  -3   0      244.58      250.14     11.03 o
   4  -3   0      509.37      500.43     31.77 o
   5  -3   0      205.02      210.81     11.11 o
   6  -3   0       12.00       13.88      3.26 o
   7  -3   0       67.06       57.43      6.75 o
   9  -3   0      116.51      124.00      8.32 o
   0  -2   0     8596.54     7752.26     50.32 o
   1  -2   0      164.47      177.05      5.29 o
   2  -2   0     1493.10     1455.40     21.62 o
   3  -2   0      354.64      342.46     12.98 o
   4  -2   0      664.61      665.97     25.42 o
   5  -2   0      246.75      231.78      6.28 o
   6  -2   0       14.37       14.01      2.66 o
   7  -2   0        3.15        2.52      1.26 o
   8  -2   0      109.94      122.53      9.68 o
   9  -2   0       21.13       25.32      3.95 o
   1  -1   0     2204.04     2191.23     18.10 o
   2  -1   0     2141.68     2023.53     35.99 o
   3  -1   0      396.45      394.64     14.17 o
   4  -1   0      322.99      349.01     21.54 o
   5  -1   0      300.16      301.09      8.88 o
   6  -1   0      372.26      394.08     12.71 o
   7  -1   0      262.37      280.98     14.79 o
   8  -1   0      125.85      125.25      9.80 o
   1   0   0     2949.19     2743.70    105.96 o
   2   0   0      179.27      163.38      6.59 o
   3   0   0       77.70       73.33      5.48 o
   4   0   0       27.08       32.79      4.41 o
   5   0   0       64.25       65.69      5.01 o
   6   0   0      148.59      164.34      8.11 o
   7   0   0      153.79      145.82     10.37 o
   8   0   0       42.90       42.23      5.61 o
   9   0   0       78.18       92.91      7.34 o
   1   1   0     2035.84     2128.44     36.81 o
   2   1   0     2185.36     2071.26     34.75 o
   3   1   0      346.27      334.66     10.39 o
   4   1   0      354.59      396.98     24.31 o
   5   1   0      295.23      301.37     11.68 o
   6   1   0      360.96      381.30     10.39 o
   7   1   0      312.19      339.72     15.51 o
   8   1   0      154.44      169.23     10.93 o
   9   1   0       50.74       59.64      5.71 o
   0   2   0     8354.91     7586.23     39.88 o
   1   2   0      173.67      157.09     10.28 o
   2   2   0     1551.50     1475.05     34.47 o
   3   2   0      323.54      292.09     18.44 o
   4   2   0      580.25      616.37     30.84 o
   5   2   0      290.83      300.60     10.71 o
   6   2   0       18.33       21.51      3.30 o
   7   2   0        1.59        3.59      1.76 o
   8   2   0      115.34      132.83      9.35 o
   1   3   0      291.50      282.70      6.47 o
   2   3   0      240.84      216.07     14.58 o
   4   3   0      508.46      469.53     13.29 o
   5   3   0      199.93      216.43      9.23 o
   6   3   0       11.40       11.49      2.63 o
   7   3   0       78.52       78.67      7.09 o
   8   3   0       61.53       58.92      6.52 o
   4   4   0      445.50      422.68     15.43 o
   5   4   0      417.87      438.09     30.69 o
   7   4   0        5.92        5.51      2.12 o
   8   4   0       47.88       46.73      5.65 o
   3   5   0      470.16      499.26     11.24 o
   4   5   0      130.45      123.42      6.29 o
   6   5   0      344.46      318.37     16.42 o
   7   5   0       95.95       93.11      8.70 o
   8   5   0       35.64       37.12      4.86 o
   0   6   0     1088.56     1144.48     25.08 o
   1   6   0      481.20      500.10      7.65 o
   2   6   0      628.11      650.86     12.96 o
   3   6   0      123.91      125.73      6.16 o
   4   6   0      669.45      642.92     15.32 o
   5   6   0      235.94      223.76     13.81 o
   6   6   0       25.10       25.54      4.73 o
   7   6   0      126.65      120.15      9.63 o
   8   6   0       25.12       28.49      3.98 o
   1   7   0       68.52       65.17      3.59 o
   2   7   0      371.38      380.02     10.97 o
   3   7   0      183.85      183.91      8.13 o
   4   7   0      201.35      178.43      8.54 o
   5   7   0      224.47      187.97     12.90 o
   6   7   0       92.20       83.30      8.38 o
   7   7   0       93.55       93.57      8.01 o
   0   8   0      116.63      120.06      8.91 o
   1   8   0       59.92       62.20      4.69 o
   2   8   0      129.16      133.19      7.09 o
   3   8   0      250.07      253.75     10.15 o
   4   8   0      127.97      128.15      7.52 o
   5   8   0      227.83      194.34     13.03 o
   6   8   0       19.20       15.04      3.37 o
   1   9   0       29.26       29.15      3.76 o
   2   9   0       91.78       98.22      6.32 o
   3   9   0       36.83       44.57      4.34 o
   4   9   0        7.98        5.00      1.58 o
   5   9   0       31.73       29.23      4.79 o
   6   9   0       47.36       56.32      5.90 o
   0  10   0      327.28      334.03     15.35 o
   1  10   0      151.98      153.94      7.36 o
   2  10   0      125.13      131.73      8.80 o
   3  10   0       10.82        8.29      2.39 o
   4  10   0       40.20       30.44      4.69 o
   1  11   0       55.41       57.27      3.99 o
   2  11   0       22.98       19.11      2.26 o
  -2 -11   1      143.01      149.81      8.75 o
  -1 -11   1      203.78      207.30     11.04 o
   0 -11   1      131.66      135.09      9.59 o
   1 -11   1       95.81      100.82      8.06 o
   2 -11   1       27.09       29.62      4.17 o
  -2 -10   1       20.20       19.79      3.57 o
   1 -10   1      275.32      294.26     15.10 o
   2 -10   1      259.84      268.79     14.03 o
   3 -10   1       12.66       13.00      2.89 o
   4 -10   1       26.51       20.36      3.21 o
  -6  -9   1       82.47       71.01      5.82 o
  -5  -9   1       73.86       66.74      6.29 o
  -4  -9   1       80.96       88.71      7.51 o
  -3  -9   1       74.49       83.45      5.15 o
   2  -9   1       12.64       14.72      3.55 o
   3  -9   1       94.61       96.52      8.54 o
   5  -9   1       59.66       51.89      5.22 o
  -7  -8   1       29.77       37.61      4.43 o
  -6  -8   1       18.67       15.11      3.09 o
  -5  -8   1       64.63       57.35      6.41 o
  -3  -8   1      449.45      462.28     12.09 o
  -2  -8   1      500.93      518.91     17.79 o
  -1  -8   1      216.05      234.67     11.70 o
   2  -8   1       54.16       50.32      6.06 o
   3  -8   1       36.52       38.72      5.37 o
   4  -8   1       33.41       39.58      5.39 o
   5  -8   1       67.02       60.67      6.24 o
  -7  -7   1       25.45       25.00      4.12 o
  -6  -7   1      166.87      148.03     10.65 o
  -5  -7   1      121.97      107.12      9.06 o
  -4  -7   1      142.04      139.40      9.90 o
  -3  -7   1       60.13       54.93      3.73 o
  -2  -7   1      192.23      195.94      9.17 o
  -1  -7   1      299.69      296.20     12.11 o
   2  -7   1      613.52      625.84     17.42 o
   3  -7   1      325.87      304.46     14.16 o
   4  -7   1      113.57      111.13      8.85 o
   5  -7   1      159.43      139.93      6.84 o
   6  -7   1       41.93       37.72      4.68 o
  -8  -6   1       79.89       85.87      7.22 o
  -7  -6   1       40.16       40.90      5.64 o
  -6  -6   1       20.40       18.74      3.92 o
  -5  -6   1       17.18       12.68      2.97 o
  -4  -6   1      104.78      106.49     12.46 o
  -3  -6   1      388.68      395.86      9.49 o
  -2  -6   1      142.61      145.70      7.31 o
  -1  -6   1      234.85      246.33      8.85 o
   1  -6   1      455.67      438.68     26.64 o
   2  -6   1       47.89       48.01      4.35 o
   3  -6   1      236.51      219.80      7.27 o
   4  -6   1       66.54       63.44      4.45 o
   5  -6   1       88.92       73.47      5.10 o
   6  -6   1      215.43      210.72      8.37 o
   7  -6   1       36.48       38.98      4.82 o
  -8  -5   1       69.39       74.48      7.20 o
  -7  -5   1       99.85       84.35      8.34 o
  -6  -5   1      673.20      628.45     22.30 o
  -5  -5   1      363.29      369.15     14.21 o
  -4  -5   1      396.11      392.29     17.09 o
  -3  -5   1      245.83      262.54     11.03 o
  -2  -5   1       74.78       81.28     11.20 o
  -1  -5   1      659.62      700.98     28.99 o
   0  -5   1      662.72      661.82     25.66 o
   1  -5   1       90.21       96.75     11.61 o
   2  -5   1      154.12      166.42      7.42 o
   3  -5   1       48.35       52.76      3.36 o
   4  -5   1       26.59       28.85      2.68 o
   5  -5   1      209.41      185.45      7.97 o
   6  -5   1      140.45      142.33      7.12 o
   7  -5   1      224.88      225.56     12.68 o
   8  -5   1      151.55      161.39      9.21 o
  -9  -4   1       30.35       32.29      4.26 o
  -8  -4   1      138.63      140.94     10.45 o
  -7  -4   1      384.64      370.74     17.64 o
  -6  -4   1      115.63      105.42      8.96 o
  -5  -4   1       45.29       47.91      4.43 o
  -4  -4   1       11.25       16.48      2.41 o
  -3  -4   1      131.45      136.62     14.80 o
  -2  -4   1     1210.73     1163.13     38.39 o
  -1  -4   1      690.43      726.69     15.37 o
   0  -4   1      390.08      399.45     18.27 o
   1  -4   1     2030.43     2046.71     28.82 o
   2  -4   1     1231.02     1166.77     42.08 o
   3  -4   1      391.70      393.43     14.35 o
   4  -4   1       48.51       47.53      3.31 o
   5  -4   1      326.96      317.45      9.00 o
   6  -4   1       83.45       84.31      5.45 o
   8  -4   1       50.34       51.01      5.73 o
  -9  -3   1      181.03      197.10     11.00 o
  -8  -3   1      167.56      167.78     11.56 o
  -6  -3   1       28.60       26.81      6.67 o
  -5  -3   1       89.17       86.21      5.64 o
  -4  -3   1       70.81       70.02     10.63 o
  -3  -3   1      483.62      475.43     24.77 o
  -2  -3   1     1902.39     1884.32     43.16 o
  -1  -3   1     1240.00     1224.53     45.65 o
   0  -3   1      582.91      546.17     12.81 o
   1  -3   1      118.35      112.50      6.43 o
   2  -3   1      376.27      366.74     13.49 o
   3  -3   1      688.03      639.92     20.59 o
   4  -3   1      629.31      618.37     10.74 o
   5  -3   1      215.73      210.75      7.05 o
   6  -3   1      340.88      357.06     11.05 o
   7  -3   1      217.94      218.29     13.18 o
  -9  -2   1       59.64       65.10      6.45 o
  -7  -2   1       94.55       94.02      8.54 o
  -6  -2   1       44.30       38.70      4.43 o
  -5  -2   1       77.15       82.83      5.18 o
  -4  -2   1     1899.17     1932.31     38.03 o
  -3  -2   1     1850.09     1757.23     42.53 o
  -2  -2   1      392.93      362.25     16.79 o
  -1  -2   1      798.70      813.18     43.59 o
   0  -2   1     1230.41     1220.08     22.52 o
   1  -2   1     1470.11     1448.58     53.06 o
   2  -2   1       73.95       71.07      5.67 o
   3  -2   1       97.50      107.46      8.36 o
   4  -2   1      410.56      417.38     10.15 o
   5  -2   1      213.78      209.41      6.41 o
   6  -2   1      172.15      176.43      7.63 o
   7  -2   1       95.26       96.43      5.77 o
   8  -2   1        4.63        3.89      1.45 o
  -8  -1   1      145.02      161.46     11.12 o
  -7  -1   1      482.57      489.36     18.83 o
  -6  -1   1      556.43      573.02     18.64 o
  -5  -1   1      744.22      732.33     14.54 o
  -4  -1   1      779.15      763.68     21.80 o
  -3  -1   1     1161.56     1163.03     29.98 o
  -2  -1   1     1025.58      996.13     23.59 o
  -1  -1   1      678.85      626.57     15.52 o
   0  -1   1     3310.91     3250.96     24.62 o
   1  -1   1      187.16      187.92      7.00 o
   2  -1   1      321.87      299.93     11.41 o
   3  -1   1      420.26      444.10     14.11 o
   4  -1   1      184.28      182.32     10.18 o
   5  -1   1      117.57      110.40      4.53 o
   6  -1   1      641.58      692.30     15.08 o
   7  -1   1      841.14      872.24     17.74 o
   8  -1   1       48.88       56.51      6.56 o
  -8   0   1       22.93       21.41      3.88 o
  -7   0   1      470.11      487.14     18.26 o
  -6   0   1      389.03      390.43     13.61 o
  -5   0   1       23.25       27.35      7.27 o
  -4   0   1       14.48       25.77      3.71 o
  -3   0   1      308.97      317.16     14.97 o
  -2   0   1      147.80      138.45      5.79 o
  -1   0   1     1330.92     1191.82     19.92 o
   0   0   1      266.13      263.67      8.54 o
   1   0   1     3559.29     3602.64     27.05 o
   2   0   1     3920.65     3829.45    108.54 o
   3   0   1      637.32      611.85     17.09 o
   4   0   1       91.22       81.78      6.12 o
   5   0   1      111.57      112.43      4.82 o
   6   0   1        1.50        1.02      0.75 o
   7   0   1      226.77      233.77      9.14 o
   8   0   1       80.04       70.58      7.21 o
   9   0   1        0.39        0.07      0.43 o
  -8   1   1      141.84      153.41     10.14 o
  -7   1   1      464.14      496.48     17.79 o
  -6   1   1      537.23      580.03     17.48 o
  -4   1   1      780.00      825.22     35.78 o
  -3   1   1     1139.67     1147.55     19.61 o
  -2   1   1      934.50      943.12     26.78 o
  -1   1   1      579.34      598.24     16.26 o
   0   1   1     3083.91     3188.13     29.12 o
   1   1   1      208.01      227.41      8.57 o
   2   1   1      314.07      298.52     11.22 o
   3   1   1      382.94      407.64     13.45 o
   4   1   1      147.15      169.10     15.25 o
   5   1   1      122.93      122.22      5.47 o
   6   1   1      617.68      671.79     15.80 o
   7   1   1      777.86      827.06     24.89 o
   8   1   1       50.77       66.91      6.79 o
   9   1   1       49.03       51.28      4.96 o
  -7   2   1       71.53       71.44      6.61 o
  -6   2   1       51.83       53.71      4.71 o
  -5   2   1       74.32       83.57     13.25 o
  -4   2   1     1868.09     1807.23     54.97 o
  -3   2   1     1872.36     1808.04     47.69 o
  -2   2   1      292.80      282.57     15.77 o
   0   2   1     1254.82     1201.76     14.55 o
   1   2   1     1406.19     1430.20     34.59 o
   2   2   1       76.75       72.63      6.57 o
   3   2   1       90.20       96.99     10.11 o
   4   2   1      373.46      394.88     23.61 o
   5   2   1      190.61      191.51      7.37 o
   6   2   1      143.45      145.19      9.85 o
   7   2   1       91.24       96.88      8.47 o
   8   2   1        2.30        5.26      1.93 o
  -7   3   1      135.80      131.50      9.83 o
  -6   3   1       37.24       37.43      9.89 o
  -5   3   1       97.58      102.40     14.93 o
  -4   3   1       83.48       83.17     12.18 o
  -3   3   1      461.45      454.78     25.36 o
  -2   3   1     1924.26     1863.44     45.47 o
  -1   3   1     1208.19     1172.16     24.71 o
   0   3   1      564.53      554.06     18.34 o
   1   3   1      130.10      121.93     11.29 o
   2   3   1      417.14      411.03     25.30 o
   3   3   1      683.12      637.13     27.05 o
   4   3   1      717.99      729.95     21.92 o
   5   3   1      235.15      248.64     12.09 o
   6   3   1      337.12      363.35     15.65 o
   7   3   1      225.84      236.79     12.80 o
   8   3   1        4.42        3.68      1.26 o
  -8   4   1      141.27      146.68      9.80 o
  -7   4   1      390.53      359.78     16.52 o
  -6   4   1      124.89      108.99      8.83 o
  -5   4   1       32.02       29.98      3.89 o
  -4   4   1       15.19       17.63      1.97 o
   0   4   1      338.23      363.48     16.72 o
   1   4   1     2001.37     1934.78     48.29 o
   2   4   1     1268.22     1231.22     46.55 o
   4   4   1       59.82       53.89      4.25 o
   5   4   1      352.81      365.23     14.91 o
   6   4   1       82.68       87.50      7.72 o
   7   4   1       14.95       17.15      2.54 o
   8   4   1       54.30       56.81      6.11 o
  -8   5   1       67.82       75.07      6.82 o
  -7   5   1       92.66       81.42      7.96 o
  -6   5   1      727.53      654.03     22.66 o
  -5   5   1      388.36      351.60     15.84 o
  -4   5   1      404.62      401.97     10.81 o
  -3   5   1      224.50      242.69      7.43 o
   2   5   1      140.49      166.11      6.11 o
   3   5   1       60.31       64.65      4.29 o
   4   5   1       25.42       25.77      2.36 o
   5   5   1      216.37      206.77     16.65 o
   6   5   1      132.20      136.07      7.08 o
   7   5   1      210.15      213.25     13.03 o
   8   5   1      153.01      169.16      9.82 o
  -8   6   1       81.41       85.40      6.88 o
  -7   6   1       51.51       49.31      6.10 o
  -6   6   1       22.26       18.62      4.07 o
  -5   6   1       20.74       13.06      3.23 o
  -4   6   1      120.67      112.97      6.17 o
  -3   6   1      377.95      400.57     10.59 o
  -2   6   1      133.97      137.05      4.76 o
  -1   6   1      262.86      284.70      8.57 o
   0   6   1      913.86      956.46     12.45 o
   1   6   1      473.22      465.71      8.76 o
   2   6   1       39.83       41.74      2.66 o
   3   6   1      229.18      222.42      8.56 o
   4   6   1       50.42       47.88      4.34 o
   6   6   1      221.13      216.99     13.64 o
   7   6   1       38.65       37.21      5.19 o
  -7   7   1       26.07       28.13      4.54 o
  -6   7   1      151.10      129.40     10.44 o
  -5   7   1      116.29      100.20      9.39 o
  -4   7   1      140.85      130.28      7.09 o
  -3   7   1       54.71       51.88      4.17 o
  -2   7   1      207.01      213.98      6.66 o
  -1   7   1      331.61      325.15      8.01 o
   0   7   1      150.05      147.99      5.45 o
   1   7   1       29.08       27.62      2.41 o
   2   7   1      605.01      614.05     24.28 o
   3   7   1      304.66      276.46     10.27 o
   4   7   1      124.03      108.32      7.40 o
   5   7   1      155.01      141.63     11.19 o
   6   7   1       36.04       35.01      5.28 o
   7   7   1        7.22        9.42      2.41 o
  -7   8   1       25.23       22.86      3.60 o
  -6   8   1       14.23        9.59      2.52 o
  -5   8   1       76.72       66.00      7.72 o
  -4   8   1      226.40      228.71      9.69 o
  -3   8   1      385.10      386.23     12.22 o
  -2   8   1      540.50      560.23     15.54 o
  -1   8   1      232.35      244.14      7.62 o
   0   8   1       12.53       12.43      1.45 o
   1   8   1       23.05       18.75      2.49 o
   2   8   1       47.95       45.83      3.34 o
   3   8   1       32.57       34.31      3.78 o
   4   8   1       37.21       39.60      4.22 o
   5   8   1       53.50       50.39      6.45 o
   6   8   1        4.44        5.44      2.00 o
  -6   9   1       73.85       61.95      6.38 o
  -5   9   1       79.57       65.84      7.35 o
  -4   9   1       94.06       94.03      9.28 o
  -3   9   1       65.69       80.08      8.88 o
  -2   9   1       83.04       83.75      8.88 o
  -1   9   1      130.01      137.67      6.94 o
   0   9   1        6.58        6.29      1.57 o
   1   9   1       66.23       64.82      3.48 o
   2   9   1       12.86       11.83      2.30 o
   3   9   1       80.10       79.47      5.82 o
   4   9   1      203.88      183.19      8.68 o
   5   9   1       57.60       53.22      6.08 o
  -5  10   1       38.24       34.39      4.67 o
  -4  10   1       80.46       81.63      8.14 o
  -2  10   1       19.44       20.51      3.95 o
  -1  10   1       75.37       73.63      7.53 o
   0  10   1       73.55       81.60      7.84 o
   1  10   1      282.48      294.47     15.13 o
   2  10   1      261.35      267.07     10.19 o
   3  10   1       14.21       11.70      2.17 o
   4  10   1       25.09       22.85      3.82 o
  -3  11   1        0.01        0.33      0.79 o
  -2  11   1      144.14      136.34      9.07 o
  -1  11   1      226.42      230.91     12.02 o
   0  11   1      127.26      136.12      9.31 o
   1  11   1       89.97       91.40      7.57 o
   2  11   1       29.86       33.28      4.55 o
  -2 -11   2       26.30       22.00      3.57 o
  -1 -11   2        8.30        7.33      1.41 o
   0 -11   2      144.06      139.74      9.51 o
   1 -11   2       77.89       81.84      7.08 o
  -4 -10   2       47.01       43.03      4.88 o
   0 -10   2       63.89       72.34      7.45 o
   1 -10   2       45.30       50.18      6.16 o
   2 -10   2      150.51      168.01     11.07 o
   3 -10   2       25.92       25.89      4.06 o
  -6  -9   2       34.97       31.67      4.15 o
  -5  -9   2       37.40       39.84      5.09 o
  -4  -9   2       90.73       97.28      8.27 o
  -3  -9   2       84.66       86.33      7.91 o
  -2  -9   2       27.49       30.24      4.64 o
   1  -9   2       25.95       23.83      4.34 o
   2  -9   2       58.27       58.80      6.93 o
   3  -9   2       21.10       20.82      3.96 o
   4  -9   2       59.86       53.00      5.95 o
  -7  -8   2        0.10        0.49      0.68 o
  -6  -8   2       95.18       95.18      8.24 o
  -5  -8   2       25.93       21.59      4.10 o
  -4  -8   2       47.72       46.91      6.05 o
  -3  -8   2      210.57      213.29     12.47 o
  -2  -8   2      822.03      848.67     24.17 o
   1  -8   2        1.51        1.42      1.23 o
   2  -8   2        8.37        9.19      2.81 o
   3  -8   2      142.09      147.14     10.78 o
   4  -8   2       25.75       23.19      4.17 o
   5  -8   2      190.95      191.12     11.05 o
  -8  -7   2       92.90      110.59      7.64 o
  -7  -7   2      210.47      194.54     11.79 o
  -6  -7   2       31.29       27.67      4.78 o
  -5  -7   2       42.07       39.83      5.65 o
  -4  -7   2      232.33      246.03     13.46 o
  -3  -7   2      239.77      256.40     13.02 o
  -2  -7   2       33.51       38.96      4.88 o
  -1  -7   2      131.10      140.52      9.03 o
   1  -7   2      258.92      257.32     12.85 o
   2  -7   2       17.43       15.32      3.31 o
   4  -7   2      236.39      225.30     13.20 o
   5  -7   2      190.74      179.15     11.53 o
   6  -7   2       27.87       29.13      4.03 o
  -8  -6   2       38.91       38.49      4.97 o
  -7  -6   2      176.62      153.68     11.03 o
  -6  -6   2      358.73      330.24     16.45 o
  -5  -6   2      315.11      306.83     15.28 o
  -4  -6   2       11.83       11.22      2.48 o
  -3  -6   2      404.63      412.40     17.58 o
  -2  -6   2      261.15      273.81     11.85 o
  -1  -6   2      163.49      163.12      8.78 o
   1  -6   2      300.59      301.28     23.63 o
   2  -6   2      692.40      709.19     20.29 o
   3  -6   2      537.17      550.72     17.12 o
   4  -6   2       79.02       75.42      7.53 o
   5  -6   2        8.99        8.42      2.56 o
   6  -6   2       55.98       55.85      4.15 o
  -8  -5   2       29.25       29.31      4.62 o
  -7  -5   2       20.98       15.31      3.64 o
  -6  -5   2      125.39      111.21      9.38 o
  -5  -5   2      369.74      380.10     13.22 o
  -4  -5   2      931.79      953.07     20.75 o
  -3  -5   2       27.31       25.89      3.10 o
  -2  -5   2       95.66      108.95      6.60 o
   0  -5   2      334.42      361.15     21.47 o
   1  -5   2      100.95       87.15     12.12 o
   2  -5   2      156.94      143.30     10.31 o
   3  -5   2       18.90       19.40      3.07 o
   4  -5   2       58.91       59.29      6.37 o
   5  -5   2      199.83      195.15     12.10 o
   6  -5   2      123.75      121.18      6.48 o
   7  -5   2      154.40      163.42      6.72 o
  -9  -4   2       22.06       19.59      3.36 o
  -8  -4   2      177.71      171.63     11.53 o
  -7  -4   2       79.28       69.11      7.49 o
  -6  -4   2      150.29      156.90     10.70 o
  -5  -4   2      394.81      402.98     12.83 o
  -4  -4   2       81.04       72.51      5.26 o
  -3  -4   2      368.61      359.90     23.72 o
  -2  -4   2      987.58      968.14     35.11 o
  -1  -4   2       35.04       38.54      5.39 o
   0  -4   2     1341.02     1377.32     26.68 o
   1  -4   2      377.37      355.67     17.37 o
   2  -4   2     1207.12     1146.60     58.01 o
   3  -4   2      277.20      269.09      9.64 o
   4  -4   2      277.41      253.41     10.03 o
   5  -4   2      149.65      147.22      7.13 o
   6  -4   2      159.94      164.46      7.68 o
   7  -4   2       32.70       34.85      4.54 o
   8  -4   2       26.28       25.40      3.48 o
  -9  -3   2       35.86       45.26      5.33 o
  -8  -3   2      114.75      115.82      9.52 o
  -7  -3   2      142.62      135.35     10.23 o
  -6  -3   2      194.44      187.13      8.94 o
  -5  -3   2       10.15        9.95      1.80 o
  -4  -3   2      133.50      163.34     16.13 o
  -3  -3   2     2397.78     2457.21     56.62 o
  -2  -3   2      447.58      458.35     24.05 o
  -1  -3   2        5.90       10.99      3.06 o
   1  -3   2      178.30      185.02     10.22 o
   2  -3   2       32.28       39.72      5.23 o
   3  -3   2       20.93       17.20      2.14 o
   4  -3   2      588.21      556.36     10.41 o
   5  -3   2       65.78       69.69      4.84 o
   6  -3   2      109.16      102.19      6.09 o
   7  -3   2       12.15        8.79      1.61 o
  -9  -2   2        8.80       13.20      2.90 o
  -8  -2   2      168.79      175.98     11.59 o
  -6  -2   2      201.05      199.74     22.77 o
  -5  -2   2      412.22      458.07     21.17 o
  -4  -2   2       73.19       85.37      7.94 o
  -3  -2   2     1029.76     1016.80     32.53 o
  -1  -2   2     3770.50     3653.11     51.90 o
   0  -2   2     2545.34     2492.29     25.17 o
   1  -2   2      317.19      352.91     11.76 o
   2  -2   2     1472.89     1457.71     30.93 o
   3  -2   2      291.63      304.07     15.51 o
   4  -2   2      107.90      110.86      4.76 o
   5  -2   2        7.90        8.76      1.51 o
   6  -2   2       24.73       27.11      3.13 o
   7  -2   2       30.40       30.20      3.36 o
   8  -2   2       23.67       20.80      3.61 o
  -9  -1   2      155.82      162.56      9.99 o
  -7  -1   2      106.64      103.17      8.21 o
  -6  -1   2      284.95      282.65     14.02 o
  -5  -1   2      147.34      146.54     10.62 o
  -4  -1   2      939.64      938.80     24.21 o
  -3  -1   2     1065.43     1058.64     27.56 o
  -2  -1   2      427.99      432.04     18.81 o
  -1  -1   2      892.62      801.72     18.62 o
   0  -1   2     2645.66     2598.59     35.94 o
   1  -1   2      709.57      703.78     16.96 o
   2  -1   2     1643.07     1690.34     32.25 o
   3  -1   2      702.84      785.24     18.69 o
   4  -1   2      137.41      144.69      5.29 o
   5  -1   2      230.18      238.82      7.56 o
   6  -1   2       41.13       39.47      3.81 o
   7  -1   2      179.00      179.71      8.17 o
   8  -1   2      107.02      112.12      8.48 o
  -7   0   2      769.60      772.05     21.61 o
  -6   0   2       75.59       75.06      5.59 o
  -5   0   2      243.85      218.41     21.06 o
  -4   0   2      462.22      439.84     25.81 o
  -3   0   2       53.66       61.37      8.32 o
  -2   0   2     1226.01     1161.14     28.82 o
  -1   0   2        5.66        4.60      0.98 o
   0   0   2     4256.54     4113.90     49.11 o
   1   0   2      670.39      658.12     10.97 o
   2   0   2     2756.66     2878.78     46.44 o
   3   0   2     1665.69     1840.26     30.36 o
   4   0   2      185.41      180.19      5.85 o
   5   0   2      113.62      114.04      5.59 o
   6   0   2      480.41      509.44     13.57 o
   7   0   2      280.30      290.66     12.13 o
   8   0   2        0.76        0.87      0.95 o
  -5   1   2      164.88      162.13     18.86 o
  -4   1   2     1000.34      963.50     39.94 o
  -1   1   2      852.24      855.91     11.95 o
   0   1   2     2641.93     2616.32     28.73 o
   1   1   2      775.76      765.66     18.58 o
   2   1   2     1572.89     1680.72     21.95 o
   3   1   2      670.61      734.01     26.19 o
   4   1   2      137.76      138.28      5.61 o
   5   1   2      190.76      190.03      7.39 o
   6   1   2       27.53       28.96      3.77 o
   7   1   2      163.80      164.25     11.23 o
   8   1   2      110.38      117.53      8.50 o
  -6   2   2      195.66      189.14     22.66 o
  -5   2   2      404.97      407.19     30.38 o
  -3   2   2      988.81     1001.16     36.55 o
  -2   2   2     7520.38     7518.31     84.89 o
  -1   2   2     3720.52     3673.94     28.32 o
   0   2   2     2539.00     2503.08     35.21 o
   1   2   2      365.68      370.18     29.54 o
   2   2   2     1376.34     1406.42     41.27 o
   3   2   2      260.04      292.42     16.84 o
   4   2   2      106.89      118.27      5.36 o
   5   2   2       17.81       18.96      2.30 o
   7   2   2       42.08       44.59      5.70 o
   8   2   2       23.87       22.41      3.64 o
  -6   3   2      196.45      195.16     23.06 o
  -5   3   2       10.35       12.17      2.08 o
  -4   3   2      131.64      150.78     16.76 o
  -3   3   2     2374.03     2443.11     60.81 o
  -2   3   2      446.24      457.49     20.58 o
  -1   3   2       12.19       14.60      3.39 o
   0   3   2      661.16      706.73     15.28 o
   1   3   2      174.58      185.91     10.03 o
   2   3   2       26.18       33.41      5.27 o
   3   3   2       37.38       35.13      3.30 o
   4   3   2      531.82      528.23     15.59 o
   5   3   2      112.31      119.46      8.02 o
   7   3   2       13.88       12.75      3.10 o
   8   3   2       34.67       34.66      3.12 o
  -6   4   2      144.71      144.56      9.59 o
  -5   4   2      400.41      383.62     13.23 o
  -4   4   2       81.30       75.12      5.32 o
  -3   4   2      314.68      335.49     19.46 o
  -2   4   2      836.34      913.56     29.65 o
  -1   4   2       12.54       10.99      2.64 o
   0   4   2     1324.05     1401.23     39.77 o
   1   4   2      440.99      435.83     15.97 o
   2   4   2     1155.35     1124.50     35.34 o
   3   4   2      264.30      252.30      9.49 o
   4   4   2      270.17      251.40     11.12 o
   5   4   2      144.90      141.64     10.10 o
   7   4   2       28.24       29.15      3.20 o
   8   4   2       29.46       32.31      4.17 o
  -7   5   2       22.65       17.94      3.54 o
  -6   5   2      125.60      120.39      9.27 o
  -5   5   2      371.75      364.34     15.48 o
  -4   5   2      961.85      985.08     23.59 o
  -3   5   2        7.65        9.60      1.47 o
   0   5   2      288.92      307.97     20.60 o
   1   5   2       99.10       96.83      5.74 o
   2   5   2      143.95      134.98      5.55 o
   3   5   2       17.27       14.73      2.13 o
   4   5   2       64.42       68.02      4.94 o
   5   5   2      199.17      209.34      9.08 o
   6   5   2      132.55      136.99      7.25 o
   7   5   2      151.69      164.32      9.86 o
  -7   6   2      169.21      158.55     10.62 o
  -6   6   2      357.02      317.38     15.70 o
  -5   6   2      331.02      309.76     15.14 o
  -4   6   2        5.12        5.66      2.23 o
  -3   6   2      359.38      373.00     10.50 o
  -2   6   2      254.72      282.07      8.95 o
  -1   6   2      173.22      166.41      6.87 o
   0   6   2      249.77      254.08      7.71 o
   1   6   2      300.28      317.54      9.12 o
   2   6   2      744.81      755.44     15.06 o
   3   6   2      534.69      511.00     13.54 o
   4   6   2       65.79       62.83      4.06 o
   5   6   2        9.14        9.25      1.92 o
   6   6   2       43.00       49.28      4.11 o
   7   6   2       21.82       28.04      4.22 o
  -7   7   2      196.63      186.48     11.25 o
  -6   7   2       30.64       26.35      4.62 o
  -5   7   2       49.12       46.77      6.35 o
  -4   7   2      228.18      229.15     13.79 o
  -3   7   2      268.29      282.68     10.15 o
  -2   7   2       31.75       32.30      3.35 o
  -1   7   2      118.33      128.10      9.27 o
   0   7   2      344.90      366.06     10.98 o
   1   7   2      266.26      280.92      8.14 o
   2   7   2       21.74       21.61      2.22 o
   3   7   2      323.09      295.11     13.49 o
   4   7   2      224.75      210.64      8.41 o
   5   7   2      190.41      178.52     12.18 o
   6   7   2       25.68       22.48      4.01 o
  -7   8   2        0.82       -1.27      1.27 o
  -6   8   2      103.84      100.99      8.83 o
  -5   8   2       31.50       28.17      5.04 o
  -4   8   2       59.30       57.16      7.33 o
  -3   8   2      221.47      216.67     14.05 o
  -2   8   2      781.47      782.68     18.09 o
  -1   8   2      524.01      525.44     14.40 o
   0   8   2      284.96      288.50     10.58 o
   1   8   2        1.75        1.15      0.61 o
   2   8   2       14.71       16.22      2.02 o
   3   8   2      149.09      151.64      7.97 o
   4   8   2       21.67       21.04      3.01 o
   5   8   2      195.63      188.82     11.76 o
  -6   9   2       39.04       36.81      4.90 o
  -5   9   2       42.55       36.64      5.45 o
  -4   9   2      114.19      110.01     10.01 o
  -3   9   2       61.74       57.56      7.46 o
  -1   9   2       38.23       39.22      4.15 o
   0   9   2       26.42       22.87      3.12 o
   1   9   2       28.64       25.36      2.57 o
   2   9   2       66.65       67.24      4.11 o
   3   9   2       31.74       30.81      3.52 o
   4   9   2       67.45       59.40      4.85 o
   5   9   2       33.50       34.16      4.43 o
  -3  10   2       11.74        9.77      2.82 o
  -2  10   2       18.49       16.32      3.72 o
  -1  10   2       19.12       21.02      4.25 o
   0  10   2       61.59       70.92      7.59 o
   1  10   2       44.19       46.05      5.91 o
   2  10   2      164.95      170.46      7.80 o
   3  10   2       27.91       23.50      2.77 o
  -3  11   2      158.17      154.35      9.38 o
  -2  11   2       28.54       28.14      4.17 o
  -1  11   2        8.42        9.12      2.72 o
   0  11   2      161.96      162.09     10.20 o
   1  11   2       80.68       88.78      7.46 o
  -1 -11   3        6.98        6.91      1.90 o
   0 -11   3       14.14       15.51      3.05 o
  -2 -10   3       43.63       48.49      5.68 o
  -1 -10   3       20.39       21.26      3.94 o
   0 -10   3       16.84       18.65      3.78 o
   1 -10   3       26.24       26.47      4.42 o
   2 -10   3       53.32       49.84      5.73 o
   3 -10   3      114.87      124.02      8.36 o
  -6  -9   3       42.07       41.58      4.90 o
  -5  -9   3       22.84       25.16      4.25 o
  -4  -9   3      106.94      117.18      9.41 o
  -3  -9   3      228.03      255.95     14.18 o
  -1  -9   3       25.93       28.51      4.57 o
   0  -9   3      105.53      104.58      9.11 o
   1  -9   3      169.58      177.82     11.86 o
   2  -9   3       40.33       41.38      5.63 o
   3  -9   3       70.56       71.91      7.25 o
   4  -9   3       86.42       84.21      7.17 o
  -7  -8   3        0.45       -1.57      1.57 o
  -6  -8   3       35.17       34.04      4.97 o
  -5  -8   3       38.04       33.77      5.30 o
  -4  -8   3       89.88      101.11      9.05 o
  -3  -8   3       49.24       54.18      6.48 o
  -2  -8   3      248.41      253.45     14.01 o
   0  -8   3      304.28      319.83     15.56 o
   1  -8   3      145.32      145.40     10.67 o
   2  -8   3        5.16        6.53      2.41 o
   4  -8   3       91.50       85.43      7.94 o
   5  -8   3        7.59       11.83      2.59 o
  -8  -7   3       46.23       46.25      4.99 o
  -7  -7   3      146.33      145.01     10.24 o
  -6  -7   3      178.50      168.13     11.70 o
  -5  -7   3       93.69       93.28      8.78 o
  -4  -7   3      332.45      340.77     16.27 o
  -2  -7   3      138.90      135.96      9.63 o
   0  -7   3      199.06      202.28     11.52 o
   1  -7   3       62.23       63.78      6.76 o
   2  -7   3      153.50      156.92     10.85 o
   3  -7   3       58.19       55.57      6.77 o
   4  -7   3       53.31       47.82      6.27 o
   5  -7   3      203.37      201.01     11.79 o
  -8  -6   3       28.48       27.24      4.27 o
  -7  -6   3       13.63       11.70      2.99 o
  -6  -6   3       94.03      100.52      9.13 o
  -5  -6   3      264.46      290.62     14.95 o
  -4  -6   3      506.73      500.94     18.63 o
  -3  -6   3       13.14       12.57      2.79 o
  -2  -6   3       48.89       48.58      5.22 o
  -1  -6   3      482.04      470.59     16.34 o
   1  -6   3       75.44       79.83      6.10 o
   2  -6   3      265.85      266.26     11.88 o
   3  -6   3      188.12      176.10     11.55 o
   4  -6   3       36.65       35.27      5.41 o
   5  -6   3        0.59        1.02      0.76 o
   6  -6   3        3.67        4.72      1.89 o
  -9  -5   3       78.88       76.07      6.17 o
  -8  -5   3       58.43       47.80      5.79 o
  -7  -5   3       22.56       21.80      4.25 o
  -6  -5   3       40.44       39.35      5.57 o
  -5  -5   3       76.16       84.46      6.90 o
  -4  -5   3     1166.39     1210.89     26.93 o
  -3  -5   3     1152.53     1249.26     25.40 o
  -2  -5   3      440.67      437.39     14.22 o
  -1  -5   3      108.02      109.57      6.97 o
   0  -5   3      301.98      297.02     18.94 o
   1  -5   3      824.89      782.01     23.67 o
   2  -5   3      167.88      163.33      8.71 o
   3  -5   3       15.05       15.18      2.84 o
   4  -5   3      126.74      112.87      9.42 o
   5  -5   3       39.17       37.30      5.24 o
   6  -5   3       46.88       45.93      5.53 o
  -9  -4   3       33.60       35.77      4.58 o
  -8  -4   3       27.40       22.95      4.01 o
  -7  -4   3       20.99       20.14      3.81 o
  -6  -4   3      397.36      395.21     16.73 o
  -5  -4   3      167.90      176.86      9.31 o
  -4  -4   3      651.48      671.85     18.26 o
  -3  -4   3      332.70      373.85     12.49 o
  -1  -4   3     1455.92     1487.09     30.60 o
   0  -4   3      247.30      248.77     13.32 o
   1  -4   3      266.50      268.04      8.46 o
   2  -4   3       81.99       81.31      5.13 o
   3  -4   3      227.83      210.48      9.13 o
   4  -4   3      592.34      521.93     19.47 o
   5  -4   3      228.85      227.46      8.91 o
   6  -4   3       36.66       37.01      5.16 o
   7  -4   3       47.59       48.51      3.58 o
  -9  -3   3      172.30      159.86      9.76 o
  -8  -3   3      468.78      461.93     18.38 o
  -7  -3   3      142.51      139.13     10.02 o
  -6  -3   3      693.88      714.55     19.27 o
  -5  -3   3       75.39       73.19      5.56 o
  -4  -3   3       31.07       37.65      3.56 o
  -1  -3   3       49.84       56.40      4.77 o
   0  -3   3      381.71      443.29     23.46 o
   1  -3   3      502.09      548.82     27.74 o
   2  -3   3      216.09      202.87      8.17 o
   3  -3   3      183.01      176.49      6.07 o
   4  -3   3      460.63      468.64     11.74 o
   5  -3   3      387.50      395.21     29.75 o
   6  -3   3      151.24      145.29      7.21 o
   7  -3   3      177.92      187.15      7.51 o
  -9  -2   3      162.83      173.50      9.97 o
  -8  -2   3      102.09       88.82      7.80 o
  -7  -2   3      156.34      142.71      9.82 o
  -6  -2   3      142.42      154.36      8.88 o
  -5  -2   3       15.19       17.08      4.31 o
  -4  -2   3      522.13      562.05     30.94 o
  -3  -2   3      416.84      434.77     24.28 o
  -1  -2   3      941.41      907.55     19.49 o
   0  -2   3     1488.17     1429.39     65.72 o
   1  -2   3     1431.32     1489.16     52.44 o
   2  -2   3      518.32      586.38     21.44 o
   3  -2   3      176.42      170.99      5.70 o
   4  -2   3       42.39       39.62      3.05 o
   5  -2   3      215.61      215.83      8.63 o
   6  -2   3       78.35       74.68      5.27 o
   7  -2   3        3.69        3.63      1.04 o
  -8  -1   3      125.99      125.83      9.02 o
  -7  -1   3      250.59      259.67     12.66 o
  -6  -1   3      317.41      335.60     11.92 o
  -5  -1   3      250.32      260.65     23.25 o
  -4  -1   3      633.49      578.66     30.38 o
  -3  -1   3      872.11      801.23     30.19 o
  -2  -1   3      204.47      218.93      9.56 o
  -1  -1   3      214.39      223.79     11.96 o
   0  -1   3     1338.43     1341.62     39.03 o
   1  -1   3      127.26      120.97      8.53 o
   2  -1   3      915.57      881.80     26.91 o
   3  -1   3      167.87      180.19      5.80 o
   4  -1   3       94.59       92.61      4.63 o
   5  -1   3      133.31      131.14      6.75 o
   6  -1   3       29.27       27.25      3.20 o
   7  -1   3       35.91       38.29      3.68 o
   8  -1   3       66.40       72.42      6.02 o
  -6   0   3      363.98      409.24     33.41 o
  -5   0   3     2184.89     2124.16     67.84 o
  -4   0   3     1493.03     1411.07     48.06 o
  -3   0   3      339.75      366.83     20.54 o
  -2   0   3        4.73        5.38      1.35 o
  -1   0   3       27.53       23.95      2.13 o
   0   0   3        1.02        0.08      0.97 o
   1   0   3       42.99       65.19      7.71 o
   2   0   3       16.17       36.48      5.67 o
   3   0   3      495.27      490.82      9.65 o
   4   0   3      498.35      516.50     10.84 o
   5   0   3       10.74       10.56      2.01 o
   6   0   3        3.69        4.35      1.36 o
   7   0   3      121.79      127.28      6.76 o
   8   0   3       23.05       33.73      4.21 o
  -2   1   3      173.28      191.15      9.78 o
  -1   1   3      204.69      204.34      9.21 o
   0   1   3     1301.00     1308.55     27.99 o
   1   1   3      147.17      142.17      9.52 o
   2   1   3      944.19      914.64     37.36 o
   3   1   3      192.19      205.99      6.39 o
   4   1   3       97.50      102.11      5.22 o
   5   1   3      133.02      138.76      7.06 o
   6   1   3       27.66       29.49      3.45 o
   7   1   3       46.16       50.16      5.96 o
   8   1   3       57.44       68.14      5.84 o
  -6   2   3      146.25      125.28     18.79 o
  -5   2   3       24.79       23.95      7.85 o
  -4   2   3      502.64      547.90     31.49 o
  -3   2   3      354.83      395.83     23.22 o
  -2   2   3       53.12       41.69      4.60 o
  -1   2   3      696.90      708.98     16.94 o
   0   2   3     1508.51     1490.40     29.65 o
   1   2   3     1506.05     1461.35     50.05 o
   2   2   3      563.89      633.94     23.93 o
   3   2   3      170.50      165.91      5.99 o
   4   2   3       33.81       30.53      2.95 o
   5   2   3      212.30      220.60      9.11 o
   6   2   3       70.91       80.04      7.80 o
   7   2   3        1.79        0.29      0.71 o
  -6   3   3      693.92      656.43     43.98 o
  -5   3   3       64.31       44.52     10.54 o
  -4   3   3       33.12       39.62      8.85 o
  -3   3   3       24.53       30.38      6.84 o
  -2   3   3      250.64      292.38     19.15 o
  -1   3   3       56.91       57.08      8.57 o
   0   3   3      409.48      452.66     15.20 o
   1   3   3      447.36      466.15     26.10 o
   2   3   3      234.07      215.97     14.31 o
   3   3   3      171.67      160.78      7.78 o
   4   3   3      458.50      454.78     28.67 o
   5   3   3      400.50      394.35     17.36 o
   6   3   3      131.26      128.60     10.03 o
   7   3   3      178.03      179.20     10.69 o
  -5   4   3      194.16      168.47     21.09 o
  -4   4   3      676.19      684.13     16.96 o
  -3   4   3      258.98      306.17     21.07 o
  -2   4   3      636.32      698.57     30.81 o
   0   4   3      258.36      295.00     21.69 o
   1   4   3      232.97      275.27     23.94 o
   2   4   3      117.66      124.14      6.27 o
   3   4   3      242.19      231.88      9.77 o
   4   4   3      553.41      511.38     19.33 o
   5   4   3      224.05      220.63     13.03 o
   6   4   3       43.07       55.75      6.37 o
   7   4   3       47.77       53.83      4.08 o
  -5   5   3       81.59       85.62      7.18 o
  -4   5   3     1262.32     1292.82     26.88 o
  -3   5   3     1213.70     1307.95     22.18 o
  -2   5   3      434.70      430.86     14.53 o
  -1   5   3      103.28      106.50     12.53 o
   0   5   3      280.84      295.69     18.82 o
   1   5   3      884.46      846.14     29.44 o
   2   5   3      195.88      184.85      6.90 o
   3   5   3       15.97       12.17      2.57 o
   4   5   3      117.81      106.33      9.11 o
   5   5   3       38.70       40.44      4.11 o
   6   5   3       47.86       48.46      4.19 o
   7   5   3        9.58       11.35      1.72 o
  -6   6   3       86.85       85.14      7.77 o
  -5   6   3      250.73      262.57     13.79 o
  -4   6   3      484.24      486.05     12.31 o
  -3   6   3       20.31       21.13      2.60 o
  -2   6   3       50.79       53.70      4.95 o
   0   6   3      183.57      194.73     10.40 o
   1   6   3       86.33       89.19      7.22 o
   2   6   3      289.45      289.84      9.66 o
   3   6   3      219.36      200.38      8.68 o
   4   6   3       53.48       48.44      3.61 o
   5   6   3        0.16       -0.07      1.48 o
   6   6   3        3.85        4.73      1.15 o
  -6   7   3      177.17      147.60     10.51 o
  -5   7   3       89.67       95.50      8.73 o
  -4   7   3      308.05      319.11     10.88 o
  -3   7   3       55.42       60.58      4.80 o
  -2   7   3      150.17      148.53     10.47 o
  -1   7   3      131.09      138.14      6.98 o
   0   7   3      192.14      195.97     11.50 o
   1   7   3       49.36       44.42      5.60 o
   2   7   3      142.77      135.33      6.95 o
   3   7   3       57.67       56.22      4.67 o
   4   7   3       46.62       47.90      3.52 o
   5   7   3      203.86      208.87      8.29 o
   6   7   3       56.50       61.81      5.69 o
  -6   8   3       35.92       30.62      4.65 o
  -5   8   3       29.93       29.04      4.96 o
  -4   8   3       88.55       88.51      8.92 o
  -3   8   3       34.21       33.80      5.24 o
  -2   8   3      281.53      275.30     15.25 o
  -1   8   3      251.21      249.53     10.12 o
   0   8   3      278.23      277.67     10.55 o
   1   8   3      140.95      131.00     14.92 o
   2   8   3        6.19        4.53      1.11 o
   3   8   3       49.92       43.39      4.09 o
   4   8   3       81.90       82.39      5.18 o
   5   8   3        7.59       13.61      2.98 o
  -2   9   3       38.48       43.57      4.24 o
  -1   9   3       27.76       26.95      3.40 o
   0   9   3      118.88      115.70      6.92 o
   1   9   3      159.87      147.80     12.54 o
   2   9   3       43.47       42.59      3.88 o
   3   9   3       64.32       61.41      4.66 o
   4   9   3       77.50       75.40      6.37 o
  -4  10   3       85.73       84.03      7.49 o
  -3  10   3       56.65       52.71      6.26 o
  -2  10   3       43.30       43.61      5.70 o
  -1  10   3       23.22       23.33      4.24 o
   0  10   3       18.25       19.75      2.76 o
   1  10   3       24.31       23.14      2.86 o
   2  10   3       55.79       55.31      6.22 o
   3  10   3      124.20      120.91      8.67 o
  -2  11   3       28.33       30.08      4.18 o
  -1  11   3        5.85        6.98      2.19 o
   0  11   3       14.78       13.19      2.81 o
  -2 -10   4       79.88       83.28      6.97 o
  -1 -10   4       59.23       64.61      6.40 o
   0 -10   4       17.81       20.60      3.63 o
   1 -10   4        1.28        3.24      1.55 o
  -6  -9   4       45.29       44.13      4.95 o
  -5  -9   4       26.20       25.23      4.12 o
  -4  -9   4       24.02       27.72      4.64 o
  -2  -9   4      107.40      115.96      8.89 o
  -1  -9   4       65.14       72.70      7.20 o
   0  -9   4       25.20       24.33      4.30 o
   1  -9   4       61.92       56.32      6.40 o
   2  -9   4       30.80       30.19      4.59 o
   3  -9   4       11.01       10.68      2.54 o
  -7  -8   4       29.60       28.04      3.84 o
  -6  -8   4       27.54       20.05      3.70 o
  -5  -8   4       67.45       67.39      7.37 o
  -4  -8   4       31.72       37.07      5.54 o
  -3  -8   4       63.34       77.38      8.19 o
  -2  -8   4       52.32       59.22      6.29 o
  -1  -8   4       96.46      101.62      8.58 o
   0  -8   4      142.95      154.73     10.82 o
   1  -8   4       93.41      102.85      9.10 o
   2  -8   4      150.71      146.45     10.78 o
   3  -8   4       24.16       21.14      3.87 o
   4  -8   4       38.22       36.98      4.78 o
  -7  -7   4      146.20      146.55     10.03 o
  -6  -7   4      132.95      137.34     10.42 o
  -5  -7   4       27.78       28.36      4.67 o
  -4  -7   4       63.34       73.11      7.68 o
  -3  -7   4      221.54      229.41     13.40 o
  -2  -7   4       52.34       50.03      6.32 o
  -1  -7   4      176.12      180.86     10.82 o
   0  -7   4       20.04       21.59      4.13 o
   1  -7   4      154.10      148.96     10.57 o
   2  -7   4       77.12       66.42      7.32 o
   3  -7   4      192.21      178.69     12.02 o
   4  -7   4       16.74       16.45      3.63 o
   5  -7   4       91.69      103.84      7.66 o
  -8  -6   4       80.28       86.23      7.26 o
  -7  -6   4      103.51       95.07      8.53 o
  -6  -6   4       56.11       47.30      6.25 o
  -5  -6   4      841.13      874.96     26.29 o
  -4  -6   4      776.79      811.78     24.43 o
  -3  -6   4      395.42      390.08     16.21 o
  -2  -6   4      236.95      257.42     13.08 o
  -1  -6   4       40.36       42.94      4.89 o
   0  -6   4      394.66      401.45     15.56 o
   1  -6   4      438.13      447.67     17.44 o
   2  -6   4      309.23      289.76     14.70 o
   3  -6   4      395.96      377.24     17.64 o
   4  -6   4      164.65      157.56     11.23 o
   5  -6   4       35.67       38.93      5.12 o
  -8  -5   4       50.58       46.59      5.55 o
  -7  -5   4        0.76        1.86      1.28 o
  -6  -5   4       85.58       92.41      8.34 o
  -5  -5   4      165.38      188.80     11.58 o
  -4  -5   4       10.30       12.27      2.86 o
  -3  -5   4       75.77       78.92      6.76 o
  -2  -5   4      391.45      409.46     14.84 o
  -1  -5   4        2.71        1.72      0.84 o
   0  -5   4        5.51        6.70      1.50 o
   1  -5   4       51.72       53.82      4.56 o
   2  -5   4      432.67      394.13     16.38 o
   3  -5   4      222.82      189.03     12.18 o
   4  -5   4       19.01       18.92      3.94 o
   5  -5   4       52.71       56.11      6.45 o
   6  -5   4        1.35        0.49      0.85 o
  -9  -4   4        7.01        8.59      2.05 o
  -8  -4   4       21.66       22.00      3.92 o
  -7  -4   4       68.63       66.49      6.99 o
  -6  -4   4       82.51       71.83      7.21 o
  -5  -4   4       25.01       31.14      3.98 o
  -4  -4   4      259.01      259.01     14.47 o
  -3  -4   4     1353.14     1388.24     25.62 o
  -2  -4   4      523.53      519.98     15.02 o
  -1  -4   4       66.55       72.73      5.13 o
   0  -4   4      432.10      436.43     12.07 o
   1  -4   4      278.76      281.28      9.82 o
   2  -4   4      201.23      198.03      8.90 o
   3  -4   4       99.64       97.14      7.37 o
   4  -4   4       10.72       11.19      3.09 o
   5  -4   4       21.20       20.70      4.07 o
   6  -4   4        1.59        1.85      1.31 o
  -8  -3   4       13.22       18.07      2.43 o
  -7  -3   4      119.83      125.57      9.24 o
  -6  -3   4      384.98      375.94     15.20 o
  -5  -3   4      572.86      612.60     31.33 o
  -4  -3   4       52.45       53.92      4.32 o
  -3  -3   4        6.33        4.18      2.04 o
  -2  -3   4       64.18       69.13      6.54 o
  -1  -3   4      364.87      351.19     23.71 o
   0  -3   4      543.43      600.56     32.23 o
   1  -3   4      108.84       98.92      5.96 o
   2  -3   4       21.96       17.56      2.55 o
   3  -3   4        8.42        6.79      1.67 o
   4  -3   4      178.88      179.82     11.69 o
   5  -3   4       43.73       48.08      4.03 o
   6  -3   4       32.97       35.01      3.29 o
   7  -3   4       81.94       76.06      6.21 o
  -7  -2   4      462.50      461.16     16.72 o
  -6  -2   4       82.16       84.40      6.08 o
  -5  -2   4      112.93      115.19      6.41 o
  -4  -2   4       93.63       88.13     12.21 o
  -3  -2   4      188.25      218.86     15.98 o
  -2  -2   4      631.01      671.21     20.67 o
  -1  -2   4      867.50      831.83     22.37 o
   0  -2   4      747.36      732.66     21.62 o
   1  -2   4     1123.44     1218.11     43.06 o
   2  -2   4      316.73      305.15     16.81 o
   3  -2   4       89.38       90.49      4.48 o
   4  -2   4       62.78       63.63      4.53 o
   5  -2   4        9.31        8.64      1.80 o
   6  -2   4       26.19       20.51      2.73 o
   7  -2   4        1.37       -0.78      0.78 o
  -7  -1   4      136.90      139.75      9.54 o
  -6  -1   4      208.31      198.60     23.57 o
  -5  -1   4       83.08       77.91     12.93 o
  -4  -1   4      156.58      154.39     15.92 o
  -3  -1   4      156.41      169.46     13.80 o
  -2  -1   4     1147.53     1158.44     41.42 o
  -1  -1   4      672.12      638.89     24.32 o
   0  -1   4      130.14      149.97      9.91 o
   1  -1   4      486.93      515.65     25.85 o
   2  -1   4      534.35      538.23     15.70 o
   3  -1   4      157.95      162.68      6.00 o
   4  -1   4      144.70      147.20      6.91 o
   5  -1   4       44.05       35.69      3.57 o
   6  -1   4       64.74       70.88      5.05 o
   7  -1   4       22.26       20.50      2.42 o
  -6   0   4       61.90       67.94      6.21 o
  -5   0   4      254.95      250.78     10.06 o
  -4   0   4     1237.67     1265.55     46.69 o
  -2   0   4     1372.57     1492.54     38.88 o
  -1   0   4        0.32        1.07      1.12 o
   0   0   4       12.13       12.41      2.77 o
   1   0   4      245.29      282.94     15.28 o
   2   0   4      724.72      725.97     13.62 o
   3   0   4       72.89       75.29      4.14 o
   4   0   4      136.88      141.31      6.87 o
   5   0   4      242.21      245.64      9.62 o
   6   0   4        2.60        2.14      1.06 o
   7   0   4       20.76       22.79      3.57 o
  -6   1   4      218.65      218.84     10.00 o
  -5   1   4       57.92       63.20      4.99 o
  -4   1   4      153.81      138.83     15.93 o
  -3   1   4      175.44      174.62     15.45 o
  -2   1   4     1162.31     1195.09     27.46 o
  -1   1   4      682.65      683.89     20.51 o
   0   1   4      147.37      157.59     10.40 o
   1   1   4      522.95      515.76     26.39 o
   2   1   4      497.75      488.91      9.81 o
   3   1   4      173.75      175.54      8.51 o
   4   1   4      136.61      132.70      6.82 o
   5   1   4       47.19       40.94      4.01 o
   6   1   4       59.90       66.09      4.89 o
   7   1   4       20.45       20.32      3.33 o
  -6   2   4      110.65      102.95     16.99 o
  -5   2   4      118.30      116.77      6.95 o
  -4   2   4      104.89       99.51      5.95 o
  -3   2   4      161.83      180.14     11.89 o
  -2   2   4      600.02      650.35     21.02 o
  -1   2   4      831.81      849.24     22.67 o
   0   2   4      707.80      690.10     22.14 o
   1   2   4     1123.38     1177.70     53.50 o
   2   2   4      286.97      295.17     12.01 o
   3   2   4       94.84       94.01      4.89 o
   4   2   4       66.67       70.23      5.06 o
   5   2   4       13.40       10.76      2.87 o
   6   2   4       27.61       26.15      4.37 o
   7   2   4        1.10       -0.23      0.77 o
  -5   3   4      570.51      568.03     15.66 o
  -4   3   4       51.59       58.56      3.54 o
  -3   3   4        5.12        3.76      3.23 o
  -2   3   4       99.58       96.46     12.66 o
  -1   3   4      406.70      435.16     26.60 o
   0   3   4      534.98      566.99     32.09 o
   1   3   4      114.45      113.28      7.66 o
   2   3   4       28.29       24.37      2.84 o
   3   3   4       10.77        9.22      2.03 o
   4   3   4      159.89      152.51     10.71 o
   5   3   4       46.63       41.55      5.48 o
   6   3   4       31.06       32.30      4.73 o
   7   3   4       87.43       90.19      6.69 o
  -4   4   4      318.92      345.47     12.14 o
  -3   4   4     1382.30     1419.80     33.65 o
  -2   4   4      501.22      485.96     33.17 o
  -1   4   4       41.03       59.61      5.58 o
   0   4   4      418.61      418.62      9.95 o
   1   4   4      234.72      243.33      9.00 o
   2   4   4      212.54      205.79      9.86 o
   3   4   4      124.11      114.57      8.77 o
   4   4   4       15.45       12.39      3.29 o
   5   4   4       21.77       25.97      4.64 o
   6   4   4        0.86        1.35      0.93 o
  -3   5   4       59.35       69.56      6.91 o
  -2   5   4      392.71      379.42     17.26 o
  -1   5   4        3.06        3.72      1.15 o
   0   5   4        4.90        5.00      2.34 o
   1   5   4       69.62       70.70      5.66 o
   2   5   4      429.21      394.76     15.76 o
   3   5   4      180.25      163.75     13.85 o
   4   5   4       11.62       13.60      2.37 o
   5   5   4       58.55       63.93      4.86 o
   6   5   4        1.34       -0.30      0.63 o
  -4   6   4      762.67      797.11     15.92 o
  -3   6   4      311.10      325.47     14.65 o
  -1   6   4       24.71       19.35      3.37 o
   0   6   4      398.77      396.35     15.23 o
   1   6   4      403.57      386.38     15.68 o
   2   6   4      322.20      321.17     15.10 o
   3   6   4      398.51      377.27     16.22 o
   4   6   4      159.12      158.84     10.33 o
   5   6   4       35.97       42.61      3.70 o
  -5   7   4       28.49       26.68      4.46 o
  -4   7   4       78.90       87.15      7.78 o
  -3   7   4      229.06      229.60     13.13 o
  -2   7   4       45.99       44.10      4.01 o
  -1   7   4      159.64      162.86     10.60 o
   0   7   4       23.31       22.18      3.93 o
   1   7   4      148.61      129.38      9.74 o
   2   7   4       79.45       78.45      7.86 o
   3   7   4      210.50      192.60     12.58 o
   4   7   4       20.89       17.96      2.41 o
   5   7   4       98.83      113.84      5.46 o
  -3   8   4       56.29       60.64      7.07 o
  -2   8   4       45.99       44.02      4.20 o
  -1   8   4      107.96      101.74      6.50 o
   0   8   4      137.73      140.94      8.44 o
   1   8   4      109.52      112.16      7.97 o
   2   8   4      137.69      134.34      7.11 o
   3   8   4       26.42       27.54      4.50 o
   4   8   4       38.36       37.89      4.58 o
  -4   9   4       26.71       29.01      4.56 o
  -3   9   4       22.32       25.00      3.17 o
  -2   9   4      106.72      113.63      6.79 o
  -1   9   4       68.14       69.40      5.30 o
   0   9   4       26.18       24.23      3.09 o
   1   9   4       63.99       54.19      7.13 o
   2   9   4       34.23       34.55      3.35 o
   3   9   4       12.38       19.23      3.22 o
  -4  10   4      205.00      204.13     10.93 o
  -3  10   4      181.15      197.50     11.36 o
  -2  10   4       81.95       86.69      7.67 o
  -1  10   4       59.47       60.94      4.64 o
   0  10   4       14.69       15.00      2.70 o
   1  10   4        1.98        3.49      1.11 o
  -1  -9   5       99.63      115.23      8.40 o
   0  -9   5       82.11       87.85      7.51 o
   1  -9   5       15.40       19.36      3.51 o
   2  -9   5       51.52       49.01      5.21 o
  -6  -8   5      106.14      118.15      8.80 o
  -5  -8   5       75.29       80.34      7.84 o
  -4  -8   5       85.55       86.08      8.34 o
  -1  -8   5       47.58       45.66      5.52 o
   0  -8   5       88.91       92.42      8.10 o
   1  -8   5       40.35       46.41      5.80 o
   2  -8   5       19.43       16.57      3.28 o
   3  -8   5       30.67       29.66      4.21 o
  -7  -7   5       23.58       29.85      4.21 o
  -6  -7   5       71.85       71.88      7.26 o
  -5  -7   5      118.75      121.38      9.72 o
  -4  -7   5      324.42      356.02     17.27 o
  -3  -7   5      154.54      160.98     11.60 o
  -1  -7   5       29.52       28.50      4.24 o
   0  -7   5      132.80      147.17     10.27 o
   1  -7   5       38.61       37.32      5.30 o
   2  -7   5      227.34      205.10     12.64 o
   3  -7   5       79.67       72.28      7.15 o
   4  -7   5        9.79        8.81      2.19 o
  -8  -6   5       11.88       14.59      2.06 o
  -7  -6   5       62.71       63.08      6.54 o
  -6  -6   5      116.00      123.65      9.78 o
  -5  -6   5       20.68       30.34      4.92 o
  -4  -6   5      386.57      395.57     17.40 o
  -3  -6   5      230.93      228.19     13.11 o
  -1  -6   5       72.59       68.49      6.32 o
   0  -6   5       10.98        9.14      2.37 o
   1  -6   5       78.48       71.60      7.12 o
   2  -6   5       25.36       19.93      4.13 o
   3  -6   5       19.67       18.21      3.63 o
   4  -6   5        7.12        4.81      1.71 o
   5  -6   5       37.73       38.33      4.34 o
  -8  -5   5      203.74      193.66      7.71 o
  -7  -5   5       60.94       63.72      6.66 o
  -6  -5   5      110.90       97.78      8.46 o
  -5  -5   5       63.54       59.22      6.48 o
  -4  -5   5       78.25       83.63      7.43 o
  -3  -5   5       42.74       41.22      5.17 o
   0  -5   5        0.16        0.61      0.80 o
   1  -5   5      118.09      120.21      8.92 o
   2  -5   5      532.19      508.50     19.67 o
   3  -5   5      279.27      275.89     14.81 o
   4  -5   5      213.05      225.91     12.91 o
   5  -5   5       78.47       82.65      7.06 o
  -8  -4   5       23.84       23.15      2.75 o
  -7  -4   5       61.52       66.30      6.65 o
  -6  -4   5      147.56      148.12      9.95 o
  -5  -4   5      135.07      142.77      9.42 o
  -4  -4   5      285.82      296.24     13.05 o
  -3  -4   5      584.77      607.39     18.08 o
  -2  -4   5      296.06      317.48     13.05 o
  -1  -4   5       74.06       67.60     12.42 o
   0  -4   5       40.28       37.78      3.69 o
   1  -4   5       29.12       26.28      3.32 o
   2  -4   5      167.72      169.50     11.01 o
   3  -4   5       33.31       36.35      5.32 o
   4  -4   5       69.66       59.32      6.74 o
   5  -4   5       29.33       26.81      4.21 o
  -8  -3   5       25.19       23.39      3.98 o
  -6  -3   5      522.12      547.64     17.98 o
  -5  -3   5      330.93      341.62     13.40 o
  -4  -3   5      290.36      281.45     11.56 o
  -3  -3   5       76.25       77.57      5.78 o
  -2  -3   5       13.37       14.19      2.38 o
   0  -3   5      292.81      322.13     26.76 o
   1  -3   5      303.84      302.16     11.70 o
   2  -3   5       38.45       43.93      4.81 o
   3  -3   5       57.52       52.02      6.31 o
   4  -3   5       52.43       49.69      6.03 o
   5  -3   5        0.37       -0.14      0.72 o
   6  -3   5       16.16       14.12      2.86 o
  -8  -2   5       12.28       14.25      3.07 o
  -7  -2   5      660.33      645.51     22.27 o
  -3  -2   5      443.69      475.50     19.97 o
  -2  -2   5      221.61      242.94     10.85 o
  -1  -2   5       16.14       11.82      2.79 o
   0  -2   5      104.72      102.51     14.82 o
   1  -2   5      313.77      306.74     11.36 o
   2  -2   5       47.88       49.74      4.88 o
   3  -2   5      172.37      167.12     10.82 o
   4  -2   5       66.16       62.03      6.82 o
   5  -2   5        1.07       -0.97      1.31 o
   6  -2   5       21.69       27.26      4.09 o
  -8  -1   5      252.39      275.25     13.41 o
  -7  -1   5       61.03       55.81      6.32 o
  -6  -1   5      426.79      421.13     16.97 o
  -5  -1   5      207.21      205.88     11.30 o
  -4  -1   5      101.75      105.99      7.44 o
  -3  -1   5        4.09        3.42      1.03 o
  -2  -1   5       75.45       66.55      7.36 o
  -1  -1   5       98.83       87.66      8.35 o
   0  -1   5      404.19      423.28     19.49 o
   1  -1   5      126.10      131.10      6.47 o
   2  -1   5      253.57      252.93     10.00 o
   3  -1   5      320.06      313.69     14.56 o
   4  -1   5      279.20      265.77      9.45 o
   5  -1   5      116.49      107.10      6.00 o
   6  -1   5        3.08        2.32      1.19 o
  -7   0   5        7.14        6.68      2.39 o
  -6   0   5      168.51      167.38      9.50 o
  -5   0   5       96.57       88.46      6.51 o
  -4   0   5      273.47      280.61     12.06 o
  -3   0   5       20.87       17.73      2.64 o
  -2   0   5      556.56      519.71     11.82 o
  -1   0   5      424.06      402.50     18.27 o
   0   0   5        0.39       -0.79      0.79 o
   1   0   5       48.68       44.70      3.72 o
   2   0   5      119.45      127.06      5.27 o
   3   0   5      203.56      201.06      7.93 o
   4   0   5        0.87        2.01      1.06 o
   5   0   5      222.66      220.00      8.84 o
   6   0   5       10.03       12.20      2.04 o
  -7   1   5       88.69       84.36      7.41 o
  -6   1   5      439.60      428.61     14.99 o
  -5   1   5      205.19      211.59      9.98 o
  -4   1   5      109.42      110.02      5.02 o
  -3   1   5        5.80        4.98      1.19 o
  -2   1   5       74.32       73.72      3.63 o
  -1   1   5       77.06       69.99      3.51 o
   0   1   5      426.75      471.43     16.30 o
   1   1   5      105.35      105.27      5.77 o
   2   1   5      229.65      226.08      9.04 o
   3   1   5      344.09      332.25     14.53 o
   4   1   5      250.79      233.99      9.22 o
   5   1   5      102.48       98.51      6.04 o
   6   1   5        1.21        0.48      0.85 o
  -6   2   5     1062.86     1029.40     25.83 o
  -5   2   5      148.59      144.14      8.37 o
  -4   2   5      330.25      344.71      8.81 o
  -3   2   5      457.66      466.36     12.01 o
  -2   2   5      230.61      251.71      7.64 o
  -1   2   5        6.71        6.46      1.54 o
   0   2   5       81.03       83.48      5.98 o
   1   2   5      300.30      305.16      7.80 o
   2   2   5       30.43       28.09      3.26 o
   3   2   5      165.90      162.57      7.61 o
   4   2   5       65.81       66.05      5.05 o
   5   2   5        0.80       -0.52      1.00 o
   6   2   5       23.29       27.39      3.90 o
  -5   3   5      322.04      307.66     18.15 o
  -4   3   5      304.16      291.77      9.01 o
  -3   3   5       73.84       73.74      4.46 o
  -2   3   5       19.17       18.09      4.65 o
  -1   3   5      237.96      236.14     10.63 o
   0   3   5      280.87      289.75     11.78 o
   1   3   5      352.47      405.00     13.74 o
   2   3   5       43.30       44.50      9.76 o
   3   3   5       66.83       58.89      6.58 o
   4   3   5       52.77       44.21      5.85 o
   5   3   5        0.09       -0.53      0.53 o
   6   3   5       12.75       14.77      2.86 o
  -4   4   5      323.37      324.66     13.10 o
  -3   4   5      516.13      559.78     36.34 o
  -2   4   5      344.65      350.55     13.72 o
  -1   4   5       80.18       74.45      6.34 o
   0   4   5       55.49       53.74      5.31 o
   1   4   5       38.75       47.80      5.92 o
   3   4   5       32.84       36.04      5.32 o
   4   4   5       74.14       66.87      7.16 o
   5   4   5       36.35       35.37      4.82 o
  -4   5   5       63.90       66.95      7.11 o
  -3   5   5       39.48       37.17      4.76 o
  -2   5   5       17.10       18.44      3.50 o
  -1   5   5      598.71      629.95     42.66 o
   0   5   5        0.89        4.94      4.57 o
   2   5   5      577.62      544.98     18.89 o
   3   5   5      294.34      270.78     14.91 o
   4   5   5      206.50      215.81     15.79 o
   5   5   5       78.73       90.56      5.08 o
  -4   6   5      419.70      425.45     16.50 o
  -2   6   5      765.97      782.41     21.27 o
  -1   6   5       61.82       55.51      5.64 o
   0   6   5       10.08       10.11      2.58 o
   1   6   5       70.08       63.94      6.53 o
   2   6   5       24.67       19.33      3.73 o
   3   6   5       22.11       20.08      3.94 o
   4   6   5        4.51        3.27      1.19 o
   5   6   5       34.44       36.22      4.30 o
  -4   7   5      337.98      343.76     15.40 o
  -3   7   5      162.69      155.05      8.78 o
  -2   7   5      100.82       96.43      6.52 o
  -1   7   5       17.52       14.48      3.03 o
   0   7   5      124.58      132.25      9.51 o
   1   7   5       35.75       33.23      4.79 o
   2   7   5      218.15      199.13     12.04 o
   3   7   5       67.31       64.02      6.81 o
   4   7   5        8.99        9.28      2.36 o
  -4   8   5       93.80       98.79      5.80 o
  -3   8   5        8.36        8.06      1.66 o
  -2   8   5      131.77      128.68      7.01 o
  -1   8   5       41.06       37.71      3.70 o
   0   8   5       89.59       88.60      9.00 o
   1   8   5       39.29       40.35      3.79 o
   2   8   5       17.90       17.04      2.29 o
   3   8   5       35.42       35.71      4.62 o
  -5   9   5       62.31       67.83      5.94 o
  -4   9   5       26.20       30.38      4.23 o
  -3   9   5        1.89        2.05      1.11 o
  -2   9   5       21.62       23.59      2.87 o
  -1   9   5      107.79      109.19      7.76 o
   0   9   5       88.95       82.83     10.06 o
   1   9   5       15.02       15.51      2.19 o
   2   9   5       56.82       61.24      5.83 o
  -2  10   5       88.07       83.35      6.91 o
  -1  10   5       37.75       42.49      4.99 o
  -5  -8   6      203.98      203.59     10.43 o
   1  -8   6       28.19       26.27      3.84 o
  -6  -7   6       21.47       24.85      2.81 o
  -4  -7   6       30.86       29.61      4.29 o
   1  -7   6       86.25       86.86      7.63 o
   2  -7   6       11.78       11.37      2.57 o
   3  -7   6       42.50       45.06      4.81 o
  -7  -6   6       34.91       38.69      4.13 o
  -6  -6   6       73.18       77.58      7.28 o
  -5  -6   6       50.33       53.13      6.29 o
   1  -6   6       72.46       77.44      7.36 o
   2  -6   6       46.98       44.08      5.62 o
   3  -6   6        2.94        2.71      1.46 o
  -8  -5   6      184.96      179.58     10.51 o
  -7  -5   6      258.40      272.21     25.34 o
  -6  -5   6       58.58       66.03      6.52 o
  -5  -5   6       13.61       15.03      3.16 o
  -4  -5   6      154.66      152.96     10.45 o
  -3  -5   6        1.67        1.90      1.06 o
   1  -5   6       77.99       75.94      7.25 o
   2  -5   6        1.43        2.49      1.29 o
   3  -5   6       51.84       57.70      6.21 o
   4  -5   6       87.99       92.83      7.26 o
  -8  -4   6        0.86        1.83      1.33 o
  -7  -4   6       92.87       88.51      8.44 o
  -6  -4   6      143.32      131.36     10.40 o
  -5  -4   6       54.36       56.72      5.91 o
  -4  -4   6      197.04      193.42      7.95 o
  -3  -4   6      328.79      352.32     14.36 o
   1  -4   6      183.44      197.17     11.39 o
   2  -4   6       19.90       21.56      3.98 o
   3  -4   6       52.39       55.21      6.23 o
   4  -4   6        2.29        3.57      1.52 o
  -8  -3   6        4.83        3.42      1.66 o
  -7  -3   6      104.14       97.83      9.00 o
  -6  -3   6       12.60       10.40      2.64 o
  -5  -3   6       31.32       28.81      4.73 o
  -3  -3   6      182.54      168.98      9.87 o
  -2  -3   6       71.23       83.72     14.44 o
  -1  -3   6       66.38       69.85     13.53 o
   1  -3   6      264.06      257.37     12.57 o
   2  -3   6       91.93       82.21      7.47 o
   3  -3   6       23.19       23.18      4.09 o
   4  -3   6        1.88        2.50      1.52 o
   5  -3   6        1.05        2.32      1.46 o
  -8  -2   6        5.86        3.20      1.39 o
  -7  -2   6        6.57        4.05      2.10 o
  -6  -2   6      174.34      174.54     11.73 o
  -5  -2   6      716.85      694.77     22.78 o
  -4  -2   6      535.53      538.43     16.37 o
  -3  -2   6      209.11      208.60      9.46 o
  -2  -2   6       36.08       35.57      3.73 o
  -1  -2   6       63.60       71.17     13.39 o
   0  -2   6      314.30      320.15     29.02 o
   1  -2   6      566.90      580.51     18.05 o
   2  -2   6       76.54       75.09      6.97 o
   3  -2   6       31.20       32.99      4.94 o
   4  -2   6       16.42       20.82      3.90 o
   5  -2   6        8.41        6.48      2.08 o
  -8  -1   6      157.95      164.59     10.69 o
  -7  -1   6       29.49       35.38      5.26 o
  -6  -1   6        1.98        3.03      1.41 o
  -5  -1   6       81.58       73.78      7.36 o
  -4  -1   6      297.70      293.36     12.08 o
  -3  -1   6      227.13      214.82      9.75 o
  -2  -1   6       23.30       22.21      2.66 o
  -1  -1   6       46.48       50.77      7.33 o
   0  -1   6      358.29      390.16     21.28 o
   1  -1   6      170.42      187.56     22.91 o
   2  -1   6        3.02        2.20      1.34 o
   3  -1   6       35.32       41.39      5.35 o
   4  -1   6       62.82       69.60      7.07 o
   5  -1   6       48.77       46.20      5.51 o
  -8   0   6        9.01        8.45      2.55 o
  -7   0   6       71.18       73.46      7.53 o
  -6   0   6        0.02       -0.46      0.99 o
  -5   0   6       78.80       80.03      5.26 o
  -4   0   6      287.41      286.85     12.05 o
  -3   0   6      826.36      808.64     19.16 o
  -2   0   6      765.21      752.77     19.63 o
  -1   0   6      356.81      345.22      8.64 o
   0   0   6        9.97        8.59      1.68 o
   1   0   6      242.60      241.84     18.24 o
   2   0   6      122.48      131.65      9.05 o
   3   0   6       39.65       38.02      5.32 o
   4   0   6       27.06       21.13      2.59 o
   5   0   6       34.60       32.53      3.06 o
  -7   1   6       27.43       35.58      5.22 o
  -6   1   6        3.20        2.09      0.68 o
  -5   1   6       76.95       79.96      5.28 o
  -4   1   6      313.14      328.17      9.90 o
  -3   1   6      235.63      235.16      8.17 o
  -2   1   6       29.87       29.34      3.17 o
  -1   1   6       41.44       39.50      3.92 o
   0   1   6      377.78      408.21     12.84 o
   1   1   6      185.09      182.41     21.53 o
   2   1   6        6.28        4.75      1.26 o
   3   1   6       30.67       34.27      3.34 o
   4   1   6       62.49       65.84      4.71 o
   5   1   6       51.14       50.27      5.09 o
  -7   2   6       18.16       19.32      3.77 o
  -6   2   6      165.17      150.16     10.74 o
  -5   2   6      708.36      718.63     19.32 o
  -4   2   6      540.19      532.29     12.92 o
  -3   2   6      199.21      206.73      7.92 o
  -2   2   6       36.11       35.12      3.19 o
  -1   2   6       65.73       66.95      6.01 o
   0   2   6      323.10      314.72     12.86 o
   1   2   6      555.66      510.57     35.03 o
   2   2   6       86.60       80.33      7.23 o
   3   2   6       35.93       38.27      5.10 o
   4   2   6       20.28       23.98      3.95 o
   5   2   6        7.50        8.31      2.17 o
  -6   3   6       10.40        9.42      2.94 o
  -5   3   6       17.15       16.85      4.15 o
  -4   3   6       48.90       46.48      4.15 o
  -3   3   6      209.04      192.44     10.75 o
  -2   3   6       66.04       64.82      6.19 o
  -1   3   6       72.28       76.11      6.58 o
   0   3   6      154.94      168.77     10.89 o
   1   3   6      217.63      230.28     11.91 o
   2   3   6       99.44       93.24      8.21 o
   3   3   6       28.31       32.82      4.96 o
   4   3   6        2.91        3.67      1.57 o
   5   3   6        1.39        0.78      1.05 o
  -5   4   6       48.28       49.42      5.97 o
  -4   4   6      195.76      186.68     12.27 o
  -3   4   6      334.23      312.28     16.21 o
  -2   4   6      208.39      207.32     12.91 o
  -1   4   6      169.50      179.62     11.80 o
   0   4   6      485.54      494.04     19.19 o
   2   4   6       14.50       18.13      3.81 o
   3   4   6       52.62       52.10      6.26 o
   4   4   6        1.97        1.64      0.81 o
  -4   5   6      161.51      165.77     11.84 o
  -3   5   6        0.06        4.73      2.73 o
  -2   5   6      150.70      140.07     11.15 o
  -1   5   6       44.71       50.71      6.91 o
   3   5   6       55.06       60.18      6.63 o
   4   5   6       84.07       91.68      7.36 o
   3   6   6        2.03        2.13      1.66 o
  -4   7   6       21.53       26.08      4.11 o
  -3   7   6       53.53       49.89      6.15 o
   2   7   6       16.70       13.25      3.01 o
   3   7   6       50.11       48.86      5.28 o
  -4   8   6       67.25       66.39      6.15 o
  -3   8   6        5.29        5.33      2.26 o
  -2   8   6       17.39       19.13      3.72 o
  -1   8   6       49.31       44.70      5.76 o
   0   8   6       45.69       42.95      5.61 o
   1   8   6       27.73       31.69      4.53 o
   2   8   6      110.37      125.71      8.34 o
  -3   9   6       84.52       80.58      6.64 o
  -2   9   6       59.11       51.79      5.55 o
  -1   9   6       24.43       27.54      4.09 o
   0   9   6       36.60       39.35      4.71 o
  -6  -6   7       53.60       53.22      5.82 o
  -5  -6   7       77.01       84.28      7.34 o
  -7  -5   7      107.29      109.01      8.47 o
  -6  -5   7      148.48      153.29     10.60 o
  -5  -5   7       94.38      104.56      8.71 o
  -4  -5   7        7.32        5.12      1.76 o
   2  -5   7       11.89       12.46      2.68 o
  -8  -4   7       30.90       35.25      4.57 o
  -7  -4   7       60.31       58.02      6.47 o
  -6  -4   7       25.62       23.45      4.32 o
  -5  -4   7      243.19      248.63     13.89 o
  -4  -4   7      175.01      178.44     11.18 o
   2  -4   7        8.74        7.35      1.85 o
   3  -4   7        2.34        2.01      0.90 o
  -8  -3   7      121.92      109.86      8.39 o
  -7  -3   7       20.71       23.60      4.27 o
  -6  -3   7      140.56      139.79     10.64 o
  -5  -3   7       28.65       26.62      4.52 o
  -4  -3   7       14.90       16.67      3.48 o
  -3  -3   7       82.46       79.31      6.98 o
   2  -3   7      266.42      269.35     12.66 o
   3  -3   7       94.00      103.25      7.67 o
  -8  -2   7        8.61       12.97      3.01 o
  -7  -2   7       63.22       60.64      6.97 o
  -6  -2   7      172.32      176.10      8.29 o
  -4  -2   7      378.72      362.08     16.18 o
  -3  -2   7      247.92      237.81     12.29 o
   0  -2   7      255.83      265.72     13.44 o
   3  -2   7      100.80       92.48      7.57 o
   4  -2   7        3.09        2.76      1.23 o
  -8  -1   7      309.12      307.02     14.31 o
  -7  -1   7      120.00      117.66      9.58 o
  -6  -1   7      249.28      252.81      9.94 o
  -5  -1   7       13.59       10.26      2.86 o
  -4  -1   7       30.71       24.91      4.43 o
  -3  -1   7       46.28       45.76      5.34 o
  -2  -1   7       51.79       46.01      5.14 o
  -1  -1   7      183.12      182.10     11.67 o
   0  -1   7       74.88       74.27      6.95 o
   3  -1   7       24.00       24.62      3.99 o
   4  -1   7       27.56       32.54      4.16 o
  -8   0   7      194.35      183.27     10.88 o
  -7   0   7      184.43      182.83     11.99 o
  -6   0   7       73.16       69.87      7.52 o
  -5   0   7        0.24       -1.13      1.13 o
  -4   0   7       59.95       54.56      4.57 o
  -3   0   7      126.52      116.36      6.63 o
  -2   0   7      306.32      294.35     10.14 o
  -1   0   7       76.62       65.68      6.96 o
   0   0   7       13.72       17.32      3.32 o
   3   0   7        2.66        3.72      1.51 o
  -8   1   7      296.76      284.55     13.14 o
  -7   1   7      129.18      132.52     10.06 o
  -6   1   7      256.33      247.97     14.29 o
  -5   1   7       19.79       18.42      3.84 o
  -4   1   7       26.53       29.35      3.36 o
  -3   1   7       35.44       38.21      3.88 o
  -2   1   7       62.46       66.10      7.28 o
  -1   1   7      208.56      212.72     12.74 o
   0   1   7       83.35       82.16      7.56 o
  -7   2   7       55.46       58.73      6.53 o
  -6   2   7      154.10      162.95     11.63 o
  -5   2   7       50.35       58.17      5.00 o
  -4   2   7      384.46      363.55     12.32 o
  -3   2   7      244.15      246.02     14.61 o
  -2   2   7      190.45      205.98     13.27 o
  -1   2   7      107.43      121.15      9.88 o
   0   2   7      271.63      285.06     14.27 o
   3   2   7      104.59       98.81      7.25 o
   4   2   7        2.37        2.37      1.12 o
  -5   3   7       27.95       25.51      4.37 o
  -4   3   7       20.01       12.50      2.60 o
  -3   3   7       76.71       67.74      7.68 o
  -2   3   7       34.36       33.24      4.99 o
  -1   3   7       18.51       16.60      3.33 o
   0   3   7      263.23      272.94     14.10 o
   1   3   7       30.54       33.38      4.59 o
   2   3   7      264.50      252.98     12.72 o
   3   3   7       89.52       89.39      7.10 o
  -5   4   7      280.20      265.34     14.59 o
  -4   4   7      164.88      146.46     11.26 o
  -3   4   7       57.70       49.90      6.58 o
  -2   4   7      232.49      237.30     14.65 o
  -1   4   7       12.05       12.53      3.62 o
   0   4   7       27.67       28.51      4.83 o
   2   4   7        9.64        7.14      2.02 o
   3   4   7        0.91        1.62      1.25 o
  -4   5   7        6.66        9.08      3.39 o
  -3   5   7       83.91       90.09      9.11 o
  -2   5   7       75.40       85.07      8.90 o
   2   5   7       12.14       12.32      2.90 o
   3   5   7        1.80        7.86      2.10 o
   2   6   7       20.88       19.66      3.39 o
  -3   7   7       61.81       59.56      6.17 o
  -2   7   7       70.44       68.34      7.00 o
   1   7   7       38.38       38.80      4.80 o
  -3   8   7        7.94       11.15      2.56 o
  -2   8   7        4.64        6.65      1.88 o
  -1   8   7        1.53        0.14      0.93 o
  -6  -5   8       55.35       57.50      5.73 o
  -5  -5   8       13.71       15.72      3.01 o
  -7  -4   8       54.55       63.45      6.14 o
  -6  -4   8      166.54      157.76     12.84 o
  -5  -4   8       46.81       49.52      5.84 o
  -4  -4   8      132.82      139.67      9.23 o
  -7  -3   8       18.06       16.40      3.14 o
  -6  -3   8       13.43       10.35      1.88 o
  -5  -3   8      110.25       99.13      8.48 o
  -4  -3   8       64.90       56.55      6.15 o
  -1  -3   8       38.20       37.74      5.25 o
  -8  -2   8       48.41       42.46      4.79 o
  -7  -2   8       74.65       65.25      6.69 o
  -6  -2   8       99.45       98.49      6.66 o
  -5  -2   8       53.53       48.41      4.82 o
  -4  -2   8      122.95      121.47      6.98 o
  -3  -2   8      275.80      279.45     13.30 o
  -2  -2   8      430.42      412.89     18.90 o
  -1  -2   8      156.92      159.05     11.06 o
  -8  -1   8       30.49       28.04      3.94 o
  -7  -1   8       21.89       18.05      3.59 o
  -6  -1   8       48.72       50.59      4.36 o
  -5  -1   8       98.29      100.66      6.44 o
  -4  -1   8       30.53       27.97      3.44 o
  -3  -1   8      104.16       98.87      6.17 o
  -2  -1   8      137.15      134.41     10.67 o
  -1  -1   8       25.57       21.87      4.11 o
  -8   0   8       14.03       17.93      3.23 o
  -7   0   8        7.05        8.72      2.61 o
  -6   0   8      188.61      178.17      8.25 o
  -5   0   8        6.44        7.71      2.01 o
  -4   0   8       19.76       14.84      2.50 o
  -3   0   8       66.37       60.20      4.86 o
  -2   0   8      549.25      557.95     21.83 o
  -1   0   8      352.88      369.13     16.94 o
   0   0   8      250.22      275.17     13.42 o
  -7   1   8       29.05       31.85      4.77 o
  -6   1   8       48.11       48.46      4.29 o
  -5   1   8       92.18       85.96      6.04 o
  -4   1   8       36.14       35.36      3.95 o
  -3   1   8       96.30       98.78      9.71 o
  -2   1   8      149.18      164.75     11.98 o
  -1   1   8       20.27       22.29      4.39 o
   0   1   8       37.36       44.36      5.26 o
  -6   2   8       95.88       92.30      7.97 o
  -5   2   8       54.66       55.41      6.68 o
  -4   2   8      145.23      151.00     11.61 o
  -3   2   8      259.85      264.52     15.52 o
  -2   2   8      400.48      401.50     18.63 o
  -1   2   8      152.47      152.26     10.96 o
   0   2   8        2.11        0.94      1.03 o
  -5   3   8      118.14      116.66      9.64 o
  -4   3   8       62.57       57.81      7.05 o
  -3   3   8       34.27       29.90      4.91 o
  -2   3   8       27.16       27.08      4.87 o
  -1   3   8       34.11       37.37      5.43 o
   0   3   8       15.27       14.83      3.18 o
  -5   4   8       49.03       47.35      6.20 o
  -4   4   8      137.12      126.68     10.36 o
  -3   4   8       58.91       57.31      7.08 o
  -2   4   8       21.07       21.49      4.42 o
  -1   4   8      182.59      183.86     11.83 o
   0   5   8       38.60       38.14      4.60 o
   1   5   8        1.17        1.96      1.27 o
  -3   6   8       47.85       44.52      4.92 o
   0   6   8       46.50       54.42      5.29 o
  -4  -5   9       53.84       49.75      5.42 o
  -3  -5   9        4.16        2.53      1.29 o
  -5  -4   9       44.52       46.63      5.42 o
  -4  -4   9       42.91       42.65      5.43 o
  -3  -4   9       50.41       50.89      5.88 o
  -2  -4   9       26.86       32.27      4.45 o
  -6  -3   9       19.05       17.27      2.10 o
  -5  -3   9        9.73       12.63      2.41 o
  -4  -3   9       18.16       21.87      4.11 o
  -3  -3   9        3.71       -1.92      1.92 o
  -2  -3   9        3.28        3.07      1.05 o
  -1  -3   9        3.43        1.58      0.84 o
  -6  -2   9       11.41        8.14      2.13 o
  -5  -2   9       13.91       15.65      2.79 o
  -4  -2   9       84.58       92.27      7.56 o
  -3  -2   9       34.80       37.48      5.38 o
  -2  -2   9       79.12       90.66      8.07 o
  -1  -2   9       43.28       44.89      5.11 o
  -7  -1   9       27.07       30.31      4.19 o
  -6  -1   9       51.56       54.76      4.22 o
  -5  -1   9       25.98       25.43      3.06 o
  -4  -1   9       14.56       15.09      3.10 o
  -3  -1   9      117.20      120.84      9.89 o
  -2  -1   9       87.76       88.07      8.12 o
  -1  -1   9       32.85       37.66      4.97 o
  -7   0   9       88.76       92.47      7.27 o
  -6   0   9      163.37      159.86      7.21 o
  -5   0   9       51.63       45.40      4.10 o
  -4   0   9       26.30       27.79      4.93 o
  -3   0   9       78.13       71.96      7.74 o
  -2   0   9        6.29        8.38      2.74 o
  -1   0   9       36.21       34.93      4.65 o
  -6   1   9       51.10       47.67      5.43 o
  -5   1   9       23.39       21.46      3.85 o
  -4   1   9       11.54       16.34      3.76 o
  -3   1   9      120.33      123.30     10.10 o
  -2   1   9       80.50       74.73      7.46 o
  -1   1   9       42.64       44.31      5.17 o
  -6   2   9        8.25        6.61      1.87 o
  -5   2   9       13.54        9.32      2.51 o
  -4   2   9       85.92       86.83      8.26 o
  -3   2   9       52.86       47.39      6.05 o
  -2   2   9       72.76       68.40      7.10 o
  -1   2   9       55.72       59.49      6.08 o
  -5   3   9       10.67       13.42      3.09 o
  -4   3   9       17.72       19.92      3.97 o
  -3   3   9        2.57        1.92      1.39 o
  -2   3   9        3.43        4.94      2.16 o
  -1   3   9        2.80        8.44      2.47 o
  -5   4   9       38.65       45.99      5.31 o
  -4   4   9       39.58       50.23      5.92 o
  -3   4   9       53.41       63.13      6.74 o
  -2   4   9       32.61       42.39      5.27 o
  -4  -1  10       27.65       32.42      4.43 o
  -3  -1  10        2.68        4.38      1.80 o
  -4   0  10       22.23       20.46      3.17 o
  -3   0  10       46.04       50.36      5.35 o
  -4   1  10       31.46       29.49      4.11 o
  -3   1  10        1.30        1.38      0.93 o
 
